# Supplementary material for: Interspecies transmission of porcine-originated G4P[6] rotavirus A between pigs and humans: a synchronized spatiotemporal approach
Source: Front Microbiol. 2023 May 22;14:1194764. doi: 10.3389/fmicb.2023.1194764 (PMC10239803; doi:10.3389/fmicb.2023.1194764)
Supplement: Supplementary Table 1 — Reference-mapping data. [file Table_1.XLSX]

## Sheet: D230
Reference name	Reference length	Mapped reads	Average coverage	% GC	Fraction of reference covered
MH238287 P13 |Sus scrofa|Spain|	2337	1673	30.7125	35.9863	0.309799
KJ450834 P2|Tissue culture cells|Spain|	2362	302767	10705	34.7163	0.682472
JF460826 P6|Homo sapiens|Belgium|	2359	3838769	203339	35.0996	1
KC178791 P4 |Homo sapiens|Italy|	2359	16817	360.373	31.8779	0.562526
FJ492835 P32 |Sus scrofa|Ireland|	2362	410	7.55631	36.1558	0.243438
AB513836 P33 |Bos taurus|Japan|	2325	70	1.88043	36.7742	0.338065
KJ875794 P3 |Canis lupus familiaris|Hungary|	2362	89290	2217.71	37.0449	0.359018
MH238272 P7 |Sus scrofa|Spain|	2331	3604	117.164	36.4221	0.387387
KJ751925 P11 |Bos taurus|South Africa|	2325	1965	34.7196	38.5806	0.167312
KC895811 P5 |Bos taurus|Argentina|	2347	550665	24367.9	41.3294	0.259054
MH238276 P23 |Sus scrofa|Spain|	2331	111368	4271.76	36.4221	0.601888
JN849145 P8	2359	92691	4732.89	31.7084	0.756253
GU296426 P9	2359	104	2.95803	36.4561	0.220008
KR632620 G12|Homo sapiens|Italy|	1062	51	1.27589	34.4633	0.120527
LC228353 G2|Homo sapiens|Japan|	1062	12	0.327684	32.2034	0.0772128
KF006855 G3 classic|Homo sapiens|Russia|	1062	404	10.5009	35.7815	0.264595
GQ433985 G10|Bos taurus|Ireland|	1062	7	0.290019	36.064	0.193032
EF554087 G6|Homo sapiens|Belgium|	1062	46	1.41243	37.0056	0.322976
JQ988904 G8|Homo sapiens|Croatia|	1062	41	1.07721	35.8757	0.0819209
KJ450849 G5	1062	59	4.00565	34.275	0.810734
GU377164 G9	1062	49	1.68456	33.71	0.329567
LC600814 G4	1062	2057932	230560	34.3691	1
MH171396 G1	1062	9551	395.605	31.9209	0.416196
AY773003 G11	1062	56	1.91525	33.4275	0.284369
KJ725022 G7	1067	0	0	36.1762	0
MH568756 |Columba livia|Germany|	3305	837	17.5589	32.1936	0.318911
FJ747613 |Homo sapiens|Germany|	3268	801107	29951.5	30.9058	1
JF460834 |Homo sapiens|Belgium|	3302	48907	1464.84	32.344	0.799818
FJ169853 |Gallus gallus|Germany|	3305	4843	102.225	32.1331	0.308926
KR632623 |Homo sapiens|Italy|	3303	39685	1249.28	32.0618	0.891916
KJ875791 |Canis lupus familiaris|Hungary|	3302	11345	298.123	32.4349	0.84676
JF712555 |Equus caballus|United Kingdom|	3302	53835	1898.81	31.4961	0.751969
MH568757 |Columba livia|Germany|	2738	18105	360.734	38.3126	0.240321
KJ875792 |Canis lupus familiaris|Hungary|	2708	413198	16762.8	33.6041	0.891064
FJ169854 |Gallus gallus|Germany|	2732	5521	101.179	33.3089	0.453514
KJ450832 |Tissue culture cells|Spain|	2693	169678	5667.27	32.9744	0.93316
KR086408 |Equus caballus|United Kingdom|	2696	36744	818.635	32.5668	0.801558
KT988299 |Homo sapiens|Italy|	2685	4869760	227602	31.8436	1
KU550268 |Homo sapiens|Spain|	2684	321098	14218.4	33.234	0.915052
FJ169855 |Gallus gallus|Germany|	2583	631	7.32288	29.7329	0.119628
KJ875793 |Canis lupus familiaris|Hungary|	2591	112317	2739.76	29.4867	0.805095
JF712557 |Equus caballus|United Kingdom|	2591	214406	6001.59	29.1779	0.73408
KU550277 |Homo sapiens|Spain|	2591	50818	1183.04	30.5673	0.717484
KJ450833 |Tissue culture cells|Spain|	2591	22291	917.43	28.9078	0.854496
KJ919597 |Homo sapiens|Hungary|	2508	5134050	240451	28.8278	1
MH568747 |Columba livia|Germany|	2562	1456	13.2881	31.9672	0.0647931
AY594670 |Simiiformes||	1194	2332	108.017	36.6834	0.458961
KX880438 |Homo sapiens|Germany|	1301	9699	558.416	38.2782	0.664105
KJ875795 |Canis lupus familiaris|Hungary|	1356	3442	187.435	37.5369	0.719027
KT988253 |Homo sapiens|Italy|	1194	404410	41451.4	35.9296	1
JN903520 |Equus caballus|Ireland|	1356	162	9.87832	34.7345	0.75295
DQ288659 |Homo sapiens|Thailand|	1356	1245	46.2161	39.4543	0.441003
MH238291 |Sus scrofa|Spain|	1194	40406	3276.41	35.3434	1
KU587858 |Phasianus colchicus|Hungary|	1348	69	1.51855	39.6142	0.0578635
KU048659 A1 |Homo sapiens|Italy|	1566	143514	10004	30.5875	0.998723
JQ993324 A8 |Homo sapiens|Belgium|	1566	120941	8340.43	33.3972	0.85696
KP258404 |Homo sapiens|Belgium|	1591	44	0.480201	34.1295	0.027027
KJ875797 |Canis lupus familiaris|Hungary|	1599	125	1.3152	33.3959	0.0200125
MH568749 |Columba livia|Germany|	1842	1	0.0114007	35.7763	0.0114007
KR632626 |Homo sapiens|Italy|	1650	6371	267.326	32	0.165455
KJ450835 |Tissue culture cells|Spain|	1610	321	3.21925	31.3043	0.0720497
JN903516 |Equus caballus|Ireland|	1532	2	0.0195822	28.7206	0.00979112
KU128898 |Homo sapiens|Belgium|	1586	29879	1834.35	32.3455	0.332282
JX204828 |Meleagris gallopavo|Germany|	1855	2	0.0177898	33.9084	0.0177898
KX880442 |Homo sapiens|Germany|	1519	7732	504.477	35.2205	0.163265
KY000552 |Homo sapiens|Germany|	1536	47066	3417.04	27.3438	0.727214
KJ918889 N2 |Homo sapiens|Hungary|	954	3509	292.051	34.1719	0.87631
KF729029 N3 |Homo sapiens|Italy|	1026	5096	403.384	36.4522	0.651072
FJ169860 N6 |Gallus gallus|Germany|	1042	47	0.715931	34.9328	0.0786948
KJ450838 N5 |Tissue culture cells|Spain|	1059	1358	85.0359	33.8055	0.75543
KT873804 N4 |Canidae|Italy|	1043	19	0.373921	35.7622	0.0479386
KR086414 N9 |Equus caballus|United Kingdom|	1063	840	43.968	32.6435	0.593603
MH002247 N1|Homo sapiens|France|	1017	197546	23135.3	31.0718	1
KU587861 N10 |Phasianus colchicus|Hungary|	1042	65	2.33397	34.7409	0.0882917
KR052732 T1	1017	2296	179.11	33.235	1
KU128900 T6|Homo sapiens|Belgium|	1034	85414	8973.14	34.3327	0.920696
KR086415 T12|Equus caballus|United Kingdom|	1066	266	7.31614	32.1764	0.250469
KJ450837 T5|Tissue culture cells|Spain|	1105	11932	745.043	33.3032	0.292308
KJ918994 T2|Homo sapiens|Hungary|	933	10734	750.407	30.9753	0.723473
GU827414 T3|Felis catus|Italy|	1073	13488	854.226	34.8555	0.465983
JX204819 T4|Phasianus colchicus|Germany|	1092	0	0	36.8132	0
FJ169859 T8|Gallus gallus|Germany|	1089	98	1.43985	35.3535	0.0633609
KF371793 T1	933	5601	346.633	30.6538	0.983923
KX362697 T7	1076	1128377	128252	33.829	1
LC340018 T9|Homo sapiens|Japan|	958	291	6.41545	33.7161	0.450939
KU587863 E4 |Phasianus colchicus|Hungary|	727	1	0.0233838	38.5144	0.0233838
KU870416 E2 |Homo sapiens|Hungary|	751	2844	278.348	40.7457	0.488682
JN258916 E1 |Homo sapiens|Belgium|	706	33505	5282.5	38.2436	1
KM820684 E9|Sus scrofa|Belgium|	528	1700	103.271	34.2803	0.920455
KY271801 E3 |Homo sapiens|Russia|	710	140	11.1197	40	0.343662
KP258407 E5 |Homo sapiens|Belgium|	577	634	56.8995	37.435	0.660312
KT873807 H4 |Canidae|Italy|	729	1	0.0205761	36.0768	0.0205761
KJ450841 H5 |Tissue culture cells|Spain|	667	293	24.8921	38.5307	0.437781
JN903507 H7 |Equus caballus|Ireland|	671	53	5.18629	36.3636	0.177347
KC020048 H3|Homo sapiens|Russia|	667	345	37.6762	38.9805	0.703148
KF907274 H6|Homo sapiens|Brazil|	647	32	2.41577	39.1036	0.395672
EU486984 H8|Gallus gallus|Germany|	627	0	0	32.8549	0
KU870406 H2 |Homo sapiens|Hungary|	816	25	1.23407	33.3333	0.105392
KF680477 H1 |Homo sapiens|Russia|	643	17794	3028.7	38.4137	1

## Sheet: D329
Reference name	Reference length	Mapped reads	Average coverage	% GC	Fraction of reference covered
MH238287 P13 |Sus scrofa|Spain|	2337	94574	3540.34	35.9863	0.273855
KJ450834 P2|Tissue culture cells|Spain|	2362	35988	925.159	34.7163	0.569433
JF460826 P6|Homo sapiens|Belgium|	2359	927795	45842.9	35.0996	1
KC178791 P4 |Homo sapiens|Italy|	2359	8978	343.671	31.8779	0.619754
FJ492835 P32 |Sus scrofa|Ireland|	2362	224	3.47121	36.1558	0.313294
AB513836 P33 |Bos taurus|Japan|	2325	4558	79.4933	36.7742	0.0963441
KJ875794 P3 |Canis lupus familiaris|Hungary|	2362	32418	1213.99	37.0449	0.427604
MH238272 P7 |Sus scrofa|Spain|	2331	56385	2111.52	36.4221	0.417846
KJ751925 P11 |Bos taurus|South Africa|	2325	1788	20.1097	38.5806	0.146667
KC895811 P5 |Bos taurus|Argentina|	2347	252	6.63571	41.3294	0.208777
MH238276 P23 |Sus scrofa|Spain|	2331	20761	685.303	36.4221	0.509224
JN849145 P8	2359	87304	2993.35	31.7084	0.988978
GU296426 P9	2359	21	0.790165	36.4561	0.109368
KR632620 G12|Homo sapiens|Italy|	1062	60	3.80697	34.4633	0.275895
LC228353 G2|Homo sapiens|Japan|	1062	794	12.9755	32.2034	0.251412
KF006855 G3 classic|Homo sapiens|Russia|	1062	250	13.193	35.7815	0.854049
GQ433985 G10|Bos taurus|Ireland|	1062	3111	114.359	36.064	0.229755
EF554087 G6|Homo sapiens|Belgium|	1062	73	3.86441	37.0056	0.812618
JQ988904 G8|Homo sapiens|Croatia|	1062	49	1.66384	35.8757	0.13371
KJ450849 G5	1062	147	8.10358	34.275	0.577213
GU377164 G9	1062	1077	37.5386	33.71	0.588512
LC600814 G4	1062	1138742	109870	34.3691	1
MH171396 G1	1062	713	35.7345	31.9209	0.940678
AY773003 G11	1062	3554	182.525	33.4275	0.53484
KJ725022 G7	1067	5	0.164948	36.1762	0.0899719
MH568756 |Columba livia|Germany|	3305	17654	242.929	32.1936	0.451437
FJ747613 |Homo sapiens|Germany|	3268	4611770	163118	30.9058	1
JF460834 |Homo sapiens|Belgium|	3302	516927	17222.7	32.344	0.934282
FJ169853 |Gallus gallus|Germany|	3305	186788	4217.84	32.1331	0.400605
KR632623 |Homo sapiens|Italy|	3303	189374	4961.92	32.0618	0.891008
KJ875791 |Canis lupus familiaris|Hungary|	3302	353144	10026.7	32.4349	0.87129
JF712555 |Equus caballus|United Kingdom|	3302	411691	11065.9	31.4961	0.791339
MH568757 |Columba livia|Germany|	2738	92284	2028.16	38.3126	0.361213
KJ875792 |Canis lupus familiaris|Hungary|	2708	306603	10200.6	33.6041	0.912851
FJ169854 |Gallus gallus|Germany|	2732	13708	214.311	33.3089	0.410322
KJ450832 |Tissue culture cells|Spain|	2693	214434	7670.23	32.9744	0.920906
KR086408 |Equus caballus|United Kingdom|	2696	100581	2475.57	32.5668	0.790059
KT988299 |Homo sapiens|Italy|	2685	2924059	127006	31.8436	1
KU550268 |Homo sapiens|Spain|	2684	215738	8627.67	33.234	0.917288
FJ169855 |Gallus gallus|Germany|	2583	4124	54.4948	29.7329	0.165699
KJ875793 |Canis lupus familiaris|Hungary|	2591	93239	2448.77	29.4867	0.794674
JF712557 |Equus caballus|United Kingdom|	2591	127371	3091.73	29.1779	0.751447
KU550277 |Homo sapiens|Spain|	2591	23373	484.022	30.5673	0.896179
KJ450833 |Tissue culture cells|Spain|	2591	28142	597.167	28.9078	0.71787
KJ919597 |Homo sapiens|Hungary|	2508	2191030	90467.8	28.8278	1
MH568747 |Columba livia|Germany|	2562	23	0.332162	31.9672	0.0776737
AY594670 |Simiiformes||	1194	408	16.3869	36.6834	0.367672
KX880438 |Homo sapiens|Germany|	1301	353	16.9224	38.2782	0.437356
KJ875795 |Canis lupus familiaris|Hungary|	1356	765	36.3282	37.5369	0.437316
KT988253 |Homo sapiens|Italy|	1194	125261	11350.6	35.9296	1
JN903520 |Equus caballus|Ireland|	1356	673	11.969	34.7345	0.686578
DQ288659 |Homo sapiens|Thailand|	1356	681	26.9528	39.4543	0.314159
MH238291 |Sus scrofa|Spain|	1194	5868	285.449	35.3434	0.846734
KU587858 |Phasianus colchicus|Hungary|	1348	1631	18.1513	39.6142	0.0237389
KJ918889 N2 |Homo sapiens|Hungary|	954	2922	259.264	34.1719	0.800839
KF729029 N3 |Homo sapiens|Italy|	1026	243	14.3343	36.4522	0.409357
FJ169860 N6 |Gallus gallus|Germany|	1042	0	0	34.9328	0
KJ450838 N5 |Tissue culture cells|Spain|	1059	296	15.3692	33.8055	0.484419
KT873804 N4 |Canidae|Italy|	1043	81	1.20038	35.7622	0.0642378
KR086414 N9 |Equus caballus|United Kingdom|	1063	231	10.9247	32.6435	0.328316
MH002247 N1|Homo sapiens|France|	1017	47397	4841.22	31.0718	1
KU587861 N10 |Phasianus colchicus|Hungary|	1042	0	0	34.7409	0
KU048659 A1 |Homo sapiens|Italy|	1566	44105	2767.23	30.5875	0.996169
JQ993324 A8 |Homo sapiens|Belgium|	1566	40037	2479.62	33.3972	0.692209
KP258404 |Homo sapiens|Belgium|	1591	2171	23.0478	34.1295	0.0232558
KJ875797 |Canis lupus familiaris|Hungary|	1599	110	1.15697	33.3959	0.0500313
MH568749 |Columba livia|Germany|	1842	0	0	35.7763	0
KR632626 |Homo sapiens|Italy|	1650	1021	23.0776	32	0.132727
KJ450835 |Tissue culture cells|Spain|	1610	2	0.0285714	31.3043	0.0142857
JN903516 |Equus caballus|Ireland|	1532	136	1.34987	28.7206	0.0763708
KU128898 |Homo sapiens|Belgium|	1586	11944	767.339	32.3455	0.291929
JX204828 |Meleagris gallopavo|Germany|	1855	0	0	33.9084	0
KX880442 |Homo sapiens|Germany|	1519	584	12.4773	35.2205	0.259381
KY000552 |Homo sapiens|Germany|	1536	7547	351.335	27.3438	0.84375
KR052732 T1	1017	791350	86849.9	33.235	1
KU128900 T6|Homo sapiens|Belgium|	1034	15935	756.407	34.3327	0.972921
KR086415 T12|Equus caballus|United Kingdom|	1066	748	25.197	32.1764	0.135084
KJ450837 T5|Tissue culture cells|Spain|	1105	8128	506.171	33.3032	0.254299
KJ918994 T2|Homo sapiens|Hungary|	933	928	58.2465	30.9753	0.695606
GU827414 T3|Felis catus|Italy|	1073	10307	640.228	34.8555	0.82945
JX204819 T4|Phasianus colchicus|Germany|	1092	0	0	36.8132	0
FJ169859 T8|Gallus gallus|Germany|	1089	217	2.99908	35.3535	0.0183655
KF371793 T1	933	106224	9920.49	30.6538	1
KX362697 T7	1076	60090	4191.77	33.829	1
LC340018 T9|Homo sapiens|Japan|	958	494	18.0104	33.7161	0.388309
KU587863 E4 |Phasianus colchicus|Hungary|	727	1	0.0206327	38.5144	0.0206327
KU870416 E2 |Homo sapiens|Hungary|	751	520	41.7776	40.7457	0.58988
JN258916 E1 |Homo sapiens|Belgium|	706	6148	783.014	38.2436	1
KM820684 E9|Sus scrofa|Belgium|	528	3624	719.919	34.2803	0.924242
KY271801 E3 |Homo sapiens|Russia|	710	257	38.9761	40	0.238028
KP258407 E5 |Homo sapiens|Belgium|	577	1092	162.331	37.435	0.674177
KT873807 H4 |Canidae|Italy|	729	2	0.042524	36.0768	0.0233196
KJ450841 H5 |Tissue culture cells|Spain|	667	47	3.96552	38.5307	0.302849
JN903507 H7 |Equus caballus|Ireland|	671	25	0.994039	36.3636	0.135618
KC020048 H3|Homo sapiens|Russia|	667	30	2.35832	38.9805	0.404798
KF907274 H6|Homo sapiens|Brazil|	647	2	0.140649	39.1036	0.140649
EU486984 H8|Gallus gallus|Germany|	627	24	0.586922	32.8549	0.0255183
KU870406 H2 |Homo sapiens|Hungary|	816	3	0.203431	33.3333	0.144608
KF680477 H1 |Homo sapiens|Russia|	643	1730	254.63	38.4137	0.998445

## Sheet: D572
Reference name	Reference length	Mapped reads	Average coverage	% GC	Fraction of reference covered
MH238287 P13 |Sus scrofa|Spain|	2337	13	0.168592	35.9863	0.0397946
KJ450834 P2|Tissue culture cells|Spain|	2362	1360	36.7612	34.7163	0.348434
JF460826 P6|Homo sapiens|Belgium|	2359	12575	546.544	35.0996	0.991946
KC178791 P4 |Homo sapiens|Italy|	2359	201	6.89784	31.8779	0.23315
FJ492835 P32 |Sus scrofa|Ireland|	2362	2	0.0262489	36.1558	0.0262489
AB513836 P33 |Bos taurus|Japan|	2325	4	0.0645161	36.7742	0.0580645
KJ875794 P3 |Canis lupus familiaris|Hungary|	2362	249	5.7735	37.0449	0.154953
MH238272 P7 |Sus scrofa|Spain|	2331	34	0.605749	36.4221	0.0935221
KJ751925 P11 |Bos taurus|South Africa|	2325	36	0.565591	38.5806	0.0658065
KC895811 P5 |Bos taurus|Argentina|	2347	809	29.686	41.3294	0.123988
MH238276 P23 |Sus scrofa|Spain|	2331	193	4.60403	36.4221	0.293007
JN849145 P8	2359	175	4.9894	31.7084	0.431115
GU296426 P9	2359	0	0	36.4561	0
KR632620 G12|Homo sapiens|Italy|	1062	4	0.109228	34.4633	0.027307
LC228353 G2|Homo sapiens|Japan|	1062	1	0.0160075	32.2034	0.0160075
KF006855 G3 classic|Homo sapiens|Russia|	1062	10	0.283427	35.7815	0.0555556
GQ433985 G10|Bos taurus|Ireland|	1062	180	7.58757	36.064	0.131827
EF554087 G6|Homo sapiens|Belgium|	1062	6	0.177024	37.0056	0.0743879
JQ988904 G8|Homo sapiens|Croatia|	1062	6	0.0847458	35.8757	0.0141243
KJ450849 G5	1062	12	0.252354	34.275	0.108286
GU377164 G9	1062	9	0.367232	33.71	0.143126
LC600814 G4	1062	35478	3266.61	34.3691	1
MH171396 G1	1062	4	0.122411	31.9209	0.0612053
AY773003 G11	1062	24	0.684557	33.4275	0.140301
KJ725022 G7	1067	0	0	36.1762	0
MH568756 |Columba livia|Germany|	3305	289	3.88169	32.1936	0.13525
FJ747613 |Homo sapiens|Germany|	3268	18288	563.158	30.9058	0.994492
JF460834 |Homo sapiens|Belgium|	3302	1155	33.9409	32.344	0.436099
FJ169853 |Gallus gallus|Germany|	3305	481	7.61936	32.1331	0.114977
KR632623 |Homo sapiens|Italy|	3303	930	18.1762	32.0618	0.528913
KJ875791 |Canis lupus familiaris|Hungary|	3302	697	16.901	32.4349	0.326772
JF712555 |Equus caballus|United Kingdom|	3302	2258	56.1657	31.4961	0.472744
MH568757 |Columba livia|Germany|	2738	92	1.26771	38.3126	0.0956903
KJ875792 |Canis lupus familiaris|Hungary|	2708	1698	54.8357	33.6041	0.564623
FJ169854 |Gallus gallus|Germany|	2732	59	0.756955	33.3089	0.104685
KJ450832 |Tissue culture cells|Spain|	2693	1055	32.5897	32.9744	0.422206
KR086408 |Equus caballus|United Kingdom|	2696	453	9.21847	32.5668	0.409496
KT988299 |Homo sapiens|Italy|	2685	17597	665.678	31.8436	1
KU550268 |Homo sapiens|Spain|	2684	1180	36.9825	33.234	0.501118
FJ169855 |Gallus gallus|Germany|	2583	13	0.0762679	29.7329	0.0178087
KJ875793 |Canis lupus familiaris|Hungary|	2591	1618	39.1683	29.4867	0.438441
JF712557 |Equus caballus|United Kingdom|	2591	711	16.7152	29.1779	0.266692
KU550277 |Homo sapiens|Spain|	2591	377	7.29024	30.5673	0.413354
KJ450833 |Tissue culture cells|Spain|	2591	741	13.3308	28.9078	0.247395
KJ919597 |Homo sapiens|Hungary|	2508	21643	742.324	28.8278	0.999601
MH568747 |Columba livia|Germany|	2562	82	1.00625	31.9672	0.037861
AY594670 |Simiiformes||	1194	171	5.51089	36.6834	0.194305
KX880438 |Homo sapiens|Germany|	1301	401	18.4281	38.2782	0.507302
KJ875795 |Canis lupus familiaris|Hungary|	1356	366	16.9779	37.5369	0.333333
KT988253 |Homo sapiens|Italy|	1194	18467	1509.67	35.9296	1
JN903520 |Equus caballus|Ireland|	1356	34	1.64897	34.7345	0.417404
DQ288659 |Homo sapiens|Thailand|	1356	242	9.39823	39.4543	0.356932
MH238291 |Sus scrofa|Spain|	1194	1738	118.735	35.3434	0.662479
KU587858 |Phasianus colchicus|Hungary|	1348	15	0.389466	39.6142	0.0697329
KU048659 A1 |Homo sapiens|Italy|	1566	2756	132.81	30.5875	0.838442
JQ993324 A8 |Homo sapiens|Belgium|	1566	18519	1114.13	33.3972	0.998084
KP258404 |Homo sapiens|Belgium|	1591	25	0.269642	34.1295	0.0226273
KJ875797 |Canis lupus familiaris|Hungary|	1599	3	0.0519074	33.3959	0.0375235
MH568749 |Columba livia|Germany|	1842	0	0	35.7763	0
KR632626 |Homo sapiens|Italy|	1650	11	0.147879	32	0.0242424
KJ450835 |Tissue culture cells|Spain|	1610	24	0.243478	31.3043	0.0403727
JN903516 |Equus caballus|Ireland|	1532	37	0.428851	28.7206	0.0678851
KU128898 |Homo sapiens|Belgium|	1586	3	0.091425	32.3455	0.091425
JX204828 |Meleagris gallopavo|Germany|	1855	0	0	33.9084	0
KX880442 |Homo sapiens|Germany|	1519	754	25.8973	35.2205	0.0691244
KY000552 |Homo sapiens|Germany|	1536	8	0.259766	27.3438	0.121745
KJ918889 N2 |Homo sapiens|Hungary|	954	7006	788.635	34.1719	0.678197
KF729029 N3 |Homo sapiens|Italy|	1026	1454	107.932	36.4522	0.668616
FJ169860 N6 |Gallus gallus|Germany|	1042	323	9.16795	34.9328	0.160269
KJ450838 N5 |Tissue culture cells|Spain|	1059	3140	250.76	33.8055	0.725212
KT873804 N4 |Canidae|Italy|	1043	1	0.0143816	35.7622	0.0143816
KR086414 N9 |Equus caballus|United Kingdom|	1063	378	21.9586	32.6435	0.632173
MH002247 N1|Homo sapiens|France|	1017	23960	2527.87	31.0718	1
KU587861 N10 |Phasianus colchicus|Hungary|	1042	2	0.0566219	34.7409	0.0566219
KR052732 T1	1017	1145	140.566	33.235	0.425762
KU128900 T6|Homo sapiens|Belgium|	1034	2740	204.708	34.3327	0.759188
KR086415 T12|Equus caballus|United Kingdom|	1066	116	6.14728	32.1764	0.14728
KJ450837 T5|Tissue culture cells|Spain|	1105	133	7.60633	33.3032	0.118552
KJ918994 T2|Homo sapiens|Hungary|	933	663	35.8521	30.9753	0.419078
GU827414 T3|Felis catus|Italy|	1073	182	10.8201	34.8555	0.238583
JX204819 T4|Phasianus colchicus|Germany|	1092	0	0	36.8132	0
FJ169859 T8|Gallus gallus|Germany|	1089	6	0.0899908	35.3535	0.0312213
KF371793 T1	933	1409	104.522	30.6538	0.586281
KX362697 T7	1076	22636	2139.59	33.829	0.998141
LC340018 T9|Homo sapiens|Japan|	958	9	0.346555	33.7161	0.24739
KU587863 E4 |Phasianus colchicus|Hungary|	727	2	0.0440165	38.5144	0.0220083
KU870416 E2 |Homo sapiens|Hungary|	751	476	31.3262	40.7457	0.6751
JN258916 E1 |Homo sapiens|Belgium|	706	24657	3492.26	38.2436	1
KM820684 E9|Sus scrofa|Belgium|	528	183	13.7727	34.2803	0.596591
KY271801 E3 |Homo sapiens|Russia|	710	59	3.48028	40	0.147887
KP258407 E5 |Homo sapiens|Belgium|	577	1662	181.029	37.435	0.518198
KT873807 H4 |Canidae|Italy|	729	0	0	36.0768	0
KJ450841 H5 |Tissue culture cells|Spain|	667	205	18.1289	38.5307	0.313343
JN903507 H7 |Equus caballus|Ireland|	671	11	1.19374	36.3636	0.113264
KC020048 H3|Homo sapiens|Russia|	667	501	60.3013	38.9805	0.64018
KF907274 H6|Homo sapiens|Brazil|	647	32	2.52241	39.1036	0.471406
EU486984 H8|Gallus gallus|Germany|	627	4	0.102073	32.8549	0.0255183
KU870406 H2 |Homo sapiens|Hungary|	816	24	1.90196	33.3333	0.526961
KF680477 H1 |Homo sapiens|Russia|	643	11012	1636.37	38.4137	1

## Sheet: S243
Reference name	Reference length	Mapped reads	Average coverage	% GC	Fraction of reference covered	Count (zero coverage regions)
MH238287 P13 |Sus scrofa|Spain|	2337	321	12.4134	35.9863	0.966624	2
KJ450834 P2|Tissue culture cells|Spain|	2362	3010	98.8332	34.7163	0.469941	8
JF460826 P6|Homo sapiens|Belgium|	2359	28419	1362.04	35.0996	0.99788	1
KC178791 P4 |Homo sapiens|Italy|	2359	5569	237.835	31.8779	0.450191	7
FJ492835 P32 |Sus scrofa|Ireland|	2362	151	1.4547	36.1558	0.171888	8
AB513836 P33 |Bos taurus|Japan|	2325	492	5.15355	36.7742	0.148817	12
KJ875794 P3 |Canis lupus familiaris|Hungary|	2362	419	8.84843	37.0449	0.228196	9
MH238272 P7 |Sus scrofa|Spain|	2331	788	15.5586	36.4221	0.295152	10
KJ751925 P11 |Bos taurus|South Africa|	2325	194	1.65806	38.5806	0.067957	6
KC895811 P5 |Bos taurus|Argentina|	2347	972	22.7307	41.3294	0.177248	8
MH238276 P23 |Sus scrofa|Spain|	2331	1750	66.5418	36.4221	0.293865	6
JN849145 P8	2359	1540	59.4103	31.7084	0.476897	9
GU296426 P9	2359	84	2.09835	36.4561	0.0699449	6
KR632620 G12|Homo sapiens|Italy|	1062	48	1.0226	34.4633	0.13371	5
LC228353 G2|Homo sapiens|Japan|	1062	171	2.7194	32.2034	0.118644	4
KF006855 G3 classic|Homo sapiens|Russia|	1062	92	4.39925	35.7815	0.464218	6
GQ433985 G10|Bos taurus|Ireland|	1062	85	3.1855	36.064	0.0875706	3
EF554087 G6|Homo sapiens|Belgium|	1062	19	0.400188	37.0056	0.130885	6
JQ988904 G8|Homo sapiens|Croatia|	1062	5	0.0743879	35.8757	0.0442561	4
KJ450849 G5	1062	462	42.8315	34.275	0.945386	2
GU377164 G9	1062	99	6.56403	33.71	0.413371	4
LC600814 G4	1062	18195	1743.9	34.3691	1	0
MH171396 G1	1062	62	2.78814	31.9209	0.288136	5
AY773003 G11	1062	1042	80.129	33.4275	0.987759	1
KJ725022 G7	1067	391	7.85754	36.1762	0.0356139	3
MH568756 |Columba livia|Germany|	3305	500	7.64992	32.1936	0.212103	9
FJ747613 |Homo sapiens|Germany|	3268	44800	1557.5	30.9058	1	0
JF460834 |Homo sapiens|Belgium|	3302	4505	112.717	32.344	0.439733	13
FJ169853 |Gallus gallus|Germany|	3305	565	7.4829	32.1331	0.215431	11
KR632623 |Homo sapiens|Italy|	3303	1393	28.3615	32.0618	0.632153	14
KJ875791 |Canis lupus familiaris|Hungary|	3302	4090	98.7286	32.4349	0.644458	12
JF712555 |Equus caballus|United Kingdom|	3302	5084	154.347	31.4961	0.432465	11
MH568757 |Columba livia|Germany|	2738	2509	71.263	38.3126	0.196494	9
KJ875792 |Canis lupus familiaris|Hungary|	2708	2578	69.0384	33.6041	0.769572	8
FJ169854 |Gallus gallus|Germany|	2732	247	4.57577	33.3089	0.25	10
KJ450832 |Tissue culture cells|Spain|	2693	4866	182.507	32.9744	0.607872	11
KR086408 |Equus caballus|United Kingdom|	2696	1169	23.6754	32.5668	0.522997	7
KT988299 |Homo sapiens|Italy|	2685	44722	1868.46	31.8436	1	0
KU550268 |Homo sapiens|Spain|	2684	5090	184.936	33.234	0.722802	7
FJ169855 |Gallus gallus|Germany|	2583	70	0.955865	29.7329	0.0332946	4
KJ875793 |Canis lupus familiaris|Hungary|	2591	1998	46.4925	29.4867	0.548437	12
JF712557 |Equus caballus|United Kingdom|	2591	1036	22.7453	29.1779	0.321883	12
KU550277 |Homo sapiens|Spain|	2591	845	13.9846	30.5673	0.310305	13
KJ450833 |Tissue culture cells|Spain|	2591	520	13.4867	28.9078	0.288306	8
KJ919597 |Homo sapiens|Hungary|	2508	52272	2117.94	28.8278	1	0
MH568747 |Columba livia|Germany|	2562	14	0.0850898	31.9672	0.0312256	6
AY594670 |Simiiformes||	1194	191	5.6072	36.6834	0.262982	6
KX880438 |Homo sapiens|Germany|	1301	1068	56.7356	38.2782	0.411991	7
KJ875795 |Canis lupus familiaris|Hungary|	1356	1077	56.0583	37.5369	0.479351	5
KT988253 |Homo sapiens|Italy|	1194	1730	124.925	35.9296	0.669179	5
JN903520 |Equus caballus|Ireland|	1356	466	22.028	34.7345	0.434366	6
DQ288659 |Homo sapiens|Thailand|	1356	24	1.01106	39.4543	0.29351	4
MH238291 |Sus scrofa|Spain|	1194	23077	2169.49	35.3434	1	0
KU587858 |Phasianus colchicus|Hungary|	1348	127	3.48294	39.6142	0.146884	6
KU048659 A1 |Homo sapiens|Italy|	1566	2000	91.5268	30.5875	0.698595	7
JQ993324 A8 |Homo sapiens|Belgium|	1566	26980	1801.28	33.3972	1	0
KP258404 |Homo sapiens|Belgium|	1591	10	0.0967945	34.1295	0.0251414	3
KJ875797 |Canis lupus familiaris|Hungary|	1599	34	0.684178	33.3959	0.113821	9
MH568749 |Columba livia|Germany|	1842	45	0.381107	35.7763	0.0276873	4
KR632626 |Homo sapiens|Italy|	1650	31	0.589091	32	0.0436364	4
KJ450835 |Tissue culture cells|Spain|	1610	0	0	31.3043	0	1
JN903516 |Equus caballus|Ireland|	1532	22	0.23107	28.7206	0.0600522	6
KU128898 |Homo sapiens|Belgium|	1586	376	8.47541	32.3455	0.190416	7
JX204828 |Meleagris gallopavo|Germany|	1855	2	0.0280323	33.9084	0.0140162	2
KX880442 |Homo sapiens|Germany|	1519	60	1.47465	35.2205	0.101382	4
KY000552 |Homo sapiens|Germany|	1536	285	8.08594	27.3438	0.374349	11
KJ918889 N2 |Homo sapiens|Hungary|	954	826	81.0377	34.1719	0.732704	3
KF729029 N3 |Homo sapiens|Italy|	1026	317	21.384	36.4522	0.580897	4
FJ169860 N6 |Gallus gallus|Germany|	1042	7	0.204415	34.9328	0.0566219	3
KJ450838 N5 |Tissue culture cells|Spain|	1059	321	22.8187	33.8055	0.588291	4
KT873804 N4 |Canidae|Italy|	1043	5	0.0786194	35.7622	0.0383509	3
KR086414 N9 |Equus caballus|United Kingdom|	1063	19	0.761994	32.6435	0.151458	4
MH002247 N1|Homo sapiens|France|	1017	4919	536.101	31.0718	1	0
KU587861 N10 |Phasianus colchicus|Hungary|	1042	3	0.049904	34.7409	0.049904	4
KR052732 T1	1017	13625	1484.77	33.235	1	0
KU128900 T6|Homo sapiens|Belgium|	1034	626	37.5222	34.3327	0.633462	6
KR086415 T12|Equus caballus|United Kingdom|	1066	9	0.237336	32.1764	0.130394	5
KJ450837 T5|Tissue culture cells|Spain|	1105	70	4.1457	33.3032	0.161991	6
KJ918994 T2|Homo sapiens|Hungary|	933	3	0.143623	30.9753	0.127546	3
GU827414 T3|Felis catus|Italy|	1073	138	7.87232	34.8555	0.271202	4
JX204819 T4|Phasianus colchicus|Germany|	1092	4	0.0622711	36.8132	0.0210623	2
FJ169859 T8|Gallus gallus|Germany|	1089	2	0.0312213	35.3535	0.0156107	2
KF371793 T1	933	6844	792.449	30.6538	0.960343	2
KX362697 T7	1076	1020	65.4191	33.829	0.954461	3
LC340018 T9|Homo sapiens|Japan|	958	360	19.8403	33.7161	0.267223	6
KU587863 E4 |Phasianus colchicus|Hungary|	727	10	0.206327	38.5144	0.0206327	2
KU870416 E2 |Homo sapiens|Hungary|	751	8	1.16112	40.7457	0.320905	3
JN258916 E1 |Homo sapiens|Belgium|	706	41	5.39518	38.2436	0.961756	2
KM820684 E9|Sus scrofa|Belgium|	528	318	50.8428	34.2803	1	0
KY271801 E3 |Homo sapiens|Russia|	710	4	0.104225	40	0.0521127	3
KP258407 E5 |Homo sapiens|Belgium|	577	4	0.526863	37.435	0.143847	2
KT873807 H4 |Canidae|Italy|	729	24	0.578875	36.0768	0.0246914	2
KJ450841 H5 |Tissue culture cells|Spain|	667	47	3.89205	38.5307	0.416792	5
JN903507 H7 |Equus caballus|Ireland|	671	6	0.134128	36.3636	0.0223547	2
KC020048 H3|Homo sapiens|Russia|	667	86	10.5352	38.9805	0.727136	3
KF907274 H6|Homo sapiens|Brazil|	647	11	0.621329	39.1036	0.180835	3
EU486984 H8|Gallus gallus|Germany|	627	8	0.191388	32.8549	0.0239234	2
KU870406 H2 |Homo sapiens|Hungary|	816	14	0.569853	33.3333	0.161765	5
KF680477 H1 |Homo sapiens|Russia|	643	2398	388.048	38.4137	1	0

## Sheet: S338
Reference name	Reference length	Mapped reads	Average coverage	% GC	Fraction of reference covered
MH238287 P13 |Sus scrofa|Spain|	2337	396897	20047.8	35.9863	0.98973
KJ450834 P2|Tissue culture cells|Spain|	2362	1571	40.069	34.7163	0.549111
JF460826 P6|Homo sapiens|Belgium|	2359	1128	54.2476	35.0996	0.991946
KC178791 P4 |Homo sapiens|Italy|	2359	1479	30.5858	31.8779	0.365833
FJ492835 P32 |Sus scrofa|Ireland|	2362	18371	625.38	36.1558	0.65961
AB513836 P33 |Bos taurus|Japan|	2325	2242	63.2305	36.7742	0.457634
KJ875794 P3 |Canis lupus familiaris|Hungary|	2362	7343	248.304	37.0449	0.422523
MH238272 P7 |Sus scrofa|Spain|	2331	11215	486.808	36.4221	0.443586
KJ751925 P11 |Bos taurus|South Africa|	2325	2118	37.12	38.5806	0.0924731
KC895811 P5 |Bos taurus|Argentina|	2347	683	14.9685	41.3294	0.182787
MH238276 P23 |Sus scrofa|Spain|	2331	5998	73.3681	36.4221	0.356499
JN849145 P8	2359	30528	1046.38	31.7084	0.493429
GU296426 P9	2359	59231	2198.18	36.4561	0.374735
KR632620 G12|Homo sapiens|Italy|	1062	4694	167.135	34.4633	0.601695
LC228353 G2|Homo sapiens|Japan|	1062	1666	47.4925	32.2034	0.492467
KF006855 G3 classic|Homo sapiens|Russia|	1062	9174	481.245	35.7815	0.613936
GQ433985 G10|Bos taurus|Ireland|	1062	4577	200.484	36.064	0.313559
EF554087 G6|Homo sapiens|Belgium|	1062	1965	84.3653	37.0056	0.531073
JQ988904 G8|Homo sapiens|Croatia|	1062	1328	36.161	35.8757	0.514124
KJ450849 G5	1062	1162220	125858	34.275	0.999058
GU377164 G9	1062	16249	1003.33	33.71	0.718456
LC600814 G4	1062	405622	41616.6	34.3691	1
MH171396 G1	1062	1658	65.3569	31.9209	0.660075
AY773003 G11	1062	166000	14403.5	33.4275	0.911488
KJ725022 G7	1067	182	8.34396	36.1762	0.223055
MH568756 |Columba livia|Germany|	3305	6989	94.1407	32.1936	0.470197
FJ747613 |Homo sapiens|Germany|	3268	6982680	256127	30.9058	1
JF460834 |Homo sapiens|Belgium|	3302	323416	8227.94	32.344	0.774379
FJ169853 |Gallus gallus|Germany|	3305	1556	23.5141	32.1331	0.445386
KR632623 |Homo sapiens|Italy|	3303	198887	5383.87	32.0618	0.896458
KJ875791 |Canis lupus familiaris|Hungary|	3302	182888	4185.12	32.4349	0.841914
JF712555 |Equus caballus|United Kingdom|	3302	160147	4380.01	31.4961	0.80527
MH568757 |Columba livia|Germany|	2738	68940	1695.67	38.3126	0.481738
KJ875792 |Canis lupus familiaris|Hungary|	2708	167862	4846.51	33.6041	0.907681
FJ169854 |Gallus gallus|Germany|	2732	4162	65.3496	33.3089	0.536237
KJ450832 |Tissue culture cells|Spain|	2693	393311	16564.2	32.9744	0.929818
KR086408 |Equus caballus|United Kingdom|	2696	253842	8141.39	32.5668	0.94362
KT988299 |Homo sapiens|Italy|	2685	5503546	247725	31.8436	1
KU550268 |Homo sapiens|Spain|	2684	352615	12287.4	33.234	0.926975
FJ169855 |Gallus gallus|Germany|	2583	627	4.94657	29.7329	0.0681378
KJ875793 |Canis lupus familiaris|Hungary|	2591	90742	1897.57	29.4867	0.876496
JF712557 |Equus caballus|United Kingdom|	2591	411449	14160	29.1779	0.810498
KU550277 |Homo sapiens|Spain|	2591	103450	2675.79	30.5673	0.718641
KJ450833 |Tissue culture cells|Spain|	2591	23376	484.215	28.9078	0.821305
KJ919597 |Homo sapiens|Hungary|	2508	4524307	197188	28.8278	1
MH568747 |Columba livia|Germany|	2562	20	0.181499	31.9672	0.0616706
AY594670 |Simiiformes||	1194	3706	208.2	36.6834	0.864322
KX880438 |Homo sapiens|Germany|	1301	42246	2651.09	38.2782	0.941583
KJ875795 |Canis lupus familiaris|Hungary|	1356	102374	6169.97	37.5369	0.761799
KT988253 |Homo sapiens|Italy|	1194	97052	7092.5	35.9296	0.862647
JN903520 |Equus caballus|Ireland|	1356	165625	13584.9	34.7345	0.929204
DQ288659 |Homo sapiens|Thailand|	1356	159155	13368.6	39.4543	0.834071
MH238291 |Sus scrofa|Spain|	1194	2042837	205286	35.3434	1
KU587858 |Phasianus colchicus|Hungary|	1348	4166	106.108	39.6142	0.27819
KU048659 A1 |Homo sapiens|Italy|	1566	48444	3101.52	30.5875	0.980204
JQ993324 A8 |Homo sapiens|Belgium|	1566	50134	3233.28	33.3972	0.934866
KP258404 |Homo sapiens|Belgium|	1591	3900	41.2036	34.1295	0.0465116
KJ875797 |Canis lupus familiaris|Hungary|	1599	110	1.20575	33.3959	0.0706692
MH568749 |Columba livia|Germany|	1842	2	0.0162866	35.7763	0.00814332
KR632626 |Homo sapiens|Italy|	1650	2188	87.2012	32	0.201212
KJ450835 |Tissue culture cells|Spain|	1610	12	0.137888	31.3043	0.0440994
JN903516 |Equus caballus|Ireland|	1532	2	0.0417755	28.7206	0.0417755
KU128898 |Homo sapiens|Belgium|	1586	12517	753.869	32.3455	0.257881
JX204828 |Meleagris gallopavo|Germany|	1855	4	0.0361186	33.9084	0.0274933
KX880442 |Homo sapiens|Germany|	1519	2491	155.7	35.2205	0.167874
KY000552 |Homo sapiens|Germany|	1536	23251	1525.74	27.3438	0.696615
KJ918889 N2 |Homo sapiens|Hungary|	954	4355	362.318	34.1719	0.849057
KF729029 N3 |Homo sapiens|Italy|	1026	1882	146.899	36.4522	0.561404
FJ169860 N6 |Gallus gallus|Germany|	1042	0	0	34.9328	0
KJ450838 N5 |Tissue culture cells|Spain|	1059	945	48.915	33.8055	0.621341
KT873804 N4 |Canidae|Italy|	1043	26	0.46117	35.7622	0.0623202
KR086414 N9 |Equus caballus|United Kingdom|	1063	673	35.3537	32.6435	0.629351
MH002247 N1|Homo sapiens|France|	1017	69752	7556.62	31.0718	1
KU587861 N10 |Phasianus colchicus|Hungary|	1042	9	0.239923	34.7409	0.0873321
KR052732 T1	1017	17338	893.741	33.235	1
KU128900 T6|Homo sapiens|Belgium|	1034	7420	274.259	34.3327	0.818182
KR086415 T12|Equus caballus|United Kingdom|	1066	4346	131.071	32.1764	0.489681
KJ450837 T5|Tissue culture cells|Spain|	1105	11650	727.147	33.3032	0.349321
KJ918994 T2|Homo sapiens|Hungary|	933	29514	1411.25	30.9753	0.606645
GU827414 T3|Felis catus|Italy|	1073	14797	920.621	34.8555	0.475303
JX204819 T4|Phasianus colchicus|Germany|	1092	1	0.0137363	36.8132	0.0137363
FJ169859 T8|Gallus gallus|Germany|	1089	308	4.36364	35.3535	0.0890725
KF371793 T1	933	5824	345.595	30.6538	0.775991
KX362697 T7	1076	2426532	268671	33.829	1
LC340018 T9|Homo sapiens|Japan|	958	1196	80.8079	33.7161	0.570981
KU587863 E4 |Phasianus colchicus|Hungary|	727	0	0	38.5144	0
KU870416 E2 |Homo sapiens|Hungary|	751	2	0.14514	40.7457	0.14514
JN258916 E1 |Homo sapiens|Belgium|	706	9908	1368.12	38.2436	1
KM820684 E9|Sus scrofa|Belgium|	528	1209	53.3769	34.2803	0.462121
KY271801 E3 |Homo sapiens|Russia|	710	13	0.583099	40	0.132394
KP258407 E5 |Homo sapiens|Belgium|	577	13	1.49047	37.435	0.214905
KT873807 H4 |Canidae|Italy|	729	881	20.4582	36.0768	0.090535
KJ450841 H5 |Tissue culture cells|Spain|	667	120	9.009	38.5307	0.332834
JN903507 H7 |Equus caballus|Ireland|	671	3	0.132638	36.3636	0.0819672
KC020048 H3|Homo sapiens|Russia|	667	143	11.4333	38.9805	0.610195
KF907274 H6|Homo sapiens|Brazil|	647	6	0.421947	39.1036	0.230294
EU486984 H8|Gallus gallus|Germany|	627	3	0.0877193	32.8549	0.062201
KU870406 H2 |Homo sapiens|Hungary|	816	19	1.0049	33.3333	0.128676
KF680477 H1 |Homo sapiens|Russia|	643	5200	814.176	38.4137	1

## Sheet: S344
Reference name	Reference length	Mapped reads	Average coverage	% GC	Fraction of reference covered
MH238287 P13 |Sus scrofa|Spain|	2337	108126	5219.56	35.9863	0.963201
KJ450834 P2|Tissue culture cells|Spain|	2362	625	16.0356	34.7163	0.493649
JF460826 P6|Homo sapiens|Belgium|	2359	430	20.5574	35.0996	0.935566
KC178791 P4 |Homo sapiens|Italy|	2359	491	10.44	31.8779	0.337855
FJ492835 P32 |Sus scrofa|Ireland|	2362	5949	192.543	36.1558	0.560965
AB513836 P33 |Bos taurus|Japan|	2325	749	19.0452	36.7742	0.326452
KJ875794 P3 |Canis lupus familiaris|Hungary|	2362	2341	79.2079	37.0449	0.262913
MH238272 P7 |Sus scrofa|Spain|	2331	3376	134.272	36.4221	0.43758
KJ751925 P11 |Bos taurus|South Africa|	2325	657	10.7918	38.5806	0.0572043
KC895811 P5 |Bos taurus|Argentina|	2347	282	5.80912	41.3294	0.134214
MH238276 P23 |Sus scrofa|Spain|	2331	1197	14.9605	36.4221	0.192192
JN849145 P8	2359	8969	285.944	31.7084	0.426876
GU296426 P9	2359	17111	568.095	36.4561	0.286138
KR632620 G12|Homo sapiens|Italy|	1062	716	25.3324	34.4633	0.341808
LC228353 G2|Homo sapiens|Japan|	1062	332	8.62994	32.2034	0.27307
KF006855 G3 classic|Homo sapiens|Russia|	1062	1612	83.7863	35.7815	0.369115
GQ433985 G10|Bos taurus|Ireland|	1062	788	34.5038	36.064	0.215631
EF554087 G6|Homo sapiens|Belgium|	1062	377	14.8663	37.0056	0.40113
JQ988904 G8|Homo sapiens|Croatia|	1062	201	4.40113	35.8757	0.297552
KJ450849 G5	1062	142387	14530.8	34.275	0.984934
GU377164 G9	1062	2203	128.961	33.71	0.535782
LC600814 G4	1062	134457	13004.4	34.3691	1
MH171396 G1	1062	245	9.55461	31.9209	0.414313
AY773003 G11	1062	15724	1164.94	33.4275	0.865348
KJ725022 G7	1067	58	2.49672	36.1762	0.0693533
MH568756 |Columba livia|Germany|	3305	1531	19.8115	32.1936	0.278669
FJ747613 |Homo sapiens|Germany|	3268	1019560	35092.2	30.9058	1
JF460834 |Homo sapiens|Belgium|	3302	60638	1421.23	32.344	0.603876
FJ169853 |Gallus gallus|Germany|	3305	349	5.11589	32.1331	0.279879
KR632623 |Homo sapiens|Italy|	3303	33211	812.286	32.0618	0.788677
KJ875791 |Canis lupus familiaris|Hungary|	3302	32979	703.35	32.4349	0.741369
JF712555 |Equus caballus|United Kingdom|	3302	25803	637.108	31.4961	0.679891
MH568757 |Columba livia|Germany|	2738	11884	285.903	38.3126	0.273192
KJ875792 |Canis lupus familiaris|Hungary|	2708	30143	845.835	33.6041	0.860044
FJ169854 |Gallus gallus|Germany|	2732	740	10.9989	33.3089	0.325769
KJ450832 |Tissue culture cells|Spain|	2693	59472	2364.66	32.9744	0.802451
KR086408 |Equus caballus|United Kingdom|	2696	39566	1162.87	32.5668	0.908754
KT988299 |Homo sapiens|Italy|	2685	759269	32326.8	31.8436	1
KU550268 |Homo sapiens|Spain|	2684	55014	1728.55	33.234	0.896796
FJ169855 |Gallus gallus|Germany|	2583	93	0.794812	29.7329	0.0751065
KJ875793 |Canis lupus familiaris|Hungary|	2591	12704	242.346	29.4867	0.710922
JF712557 |Equus caballus|United Kingdom|	2591	59539	1809.65	29.1779	0.666152
KU550277 |Homo sapiens|Spain|	2591	16407	376.512	30.5673	0.487457
KJ450833 |Tissue culture cells|Spain|	2591	3689	74.1467	28.9078	0.594365
KJ919597 |Homo sapiens|Hungary|	2508	574205	22797.4	28.8278	1
MH568747 |Columba livia|Germany|	2562	3	0.0199063	31.9672	0.0140515
AY594670 |Simiiformes||	1194	759	40.8568	36.6834	0.642379
KX880438 |Homo sapiens|Germany|	1301	8071	503.691	38.2782	0.792467
KJ875795 |Canis lupus familiaris|Hungary|	1356	21090	1235.03	37.5369	0.467552
KT988253 |Homo sapiens|Italy|	1194	17080	1218.63	35.9296	0.754606
JN903520 |Equus caballus|Ireland|	1356	23675	1882.77	34.7345	0.725664
DQ288659 |Homo sapiens|Thailand|	1356	22927	1752.11	39.4543	0.597345
MH238291 |Sus scrofa|Spain|	1194	338726	32458.5	35.3434	1
KU587858 |Phasianus colchicus|Hungary|	1348	954	24.1313	39.6142	0.212166
KU048659 A1 |Homo sapiens|Italy|	1566	7966	465.796	30.5875	0.955939
JQ993324 A8 |Homo sapiens|Belgium|	1566	8324	494.54	33.3972	0.664112
KP258404 |Homo sapiens|Belgium|	1591	795	8.36078	34.1295	0.0358265
KJ875797 |Canis lupus familiaris|Hungary|	1599	23	0.255785	33.3959	0.0525328
MH568749 |Columba livia|Germany|	1842	0	0	35.7763	0
KR632626 |Homo sapiens|Italy|	1650	524	20.1921	32	0.0848485
KJ450835 |Tissue culture cells|Spain|	1610	0	0	31.3043	0
JN903516 |Equus caballus|Ireland|	1532	1	0.0110966	28.7206	0.0110966
KU128898 |Homo sapiens|Belgium|	1586	2180	125.467	32.3455	0.225095
JX204828 |Meleagris gallopavo|Germany|	1855	1	0.00862534	33.9084	0.00862534
KX880442 |Homo sapiens|Germany|	1519	337	20.7202	35.2205	0.100066
KY000552 |Homo sapiens|Germany|	1536	3869	241.235	27.3438	0.488281
KJ918889 N2 |Homo sapiens|Hungary|	954	1241	102.962	34.1719	0.668763
KF729029 N3 |Homo sapiens|Italy|	1026	531	40.2173	36.4522	0.452242
FJ169860 N6 |Gallus gallus|Germany|	1042	0	0	34.9328	0
KJ450838 N5 |Tissue culture cells|Spain|	1059	260	13.848	33.8055	0.477809
KT873804 N4 |Canidae|Italy|	1043	6	0.0862895	35.7622	0.0143816
KR086414 N9 |Equus caballus|United Kingdom|	1063	184	9.29069	32.6435	0.338664
MH002247 N1|Homo sapiens|France|	1017	16391	1711.97	31.0718	1
KU587861 N10 |Phasianus colchicus|Hungary|	1042	3	0.114203	34.7409	0.0902111
KR052732 T1	1017	3266	163.938	33.235	0.948869
KU128900 T6|Homo sapiens|Belgium|	1034	1467	51.6441	34.3327	0.787234
KR086415 T12|Equus caballus|United Kingdom|	1066	913	26.5788	32.1764	0.339587
KJ450837 T5|Tissue culture cells|Spain|	1105	1404	86.3882	33.3032	0.220814
KJ918994 T2|Homo sapiens|Hungary|	933	5488	258.073	30.9753	0.411576
GU827414 T3|Felis catus|Italy|	1073	1918	115.553	34.8555	0.342032
JX204819 T4|Phasianus colchicus|Germany|	1092	3	0.0576923	36.8132	0.0357143
FJ169859 T8|Gallus gallus|Germany|	1089	38	0.523416	35.3535	0.0137741
KF371793 T1	933	1293	75.7953	30.6538	0.691318
KX362697 T7	1076	356931	37387.7	33.829	1
LC340018 T9|Homo sapiens|Japan|	958	282	17.7129	33.7161	0.494781
KU587863 E4 |Phasianus colchicus|Hungary|	727	0	0	38.5144	0
KU870416 E2 |Homo sapiens|Hungary|	751	1	0.0213049	40.7457	0.0213049
JN258916 E1 |Homo sapiens|Belgium|	706	1491	195.975	38.2436	1
KM820684 E9|Sus scrofa|Belgium|	528	173	7.27462	34.2803	0.367424
KY271801 E3 |Homo sapiens|Russia|	710	8	0.383099	40	0.153521
KP258407 E5 |Homo sapiens|Belgium|	577	4	0.44714	37.435	0.145581
KT873807 H4 |Canidae|Italy|	729	183	4.23868	36.0768	0.0438957
KJ450841 H5 |Tissue culture cells|Spain|	667	13	1.04198	38.5307	0.257871
JN903507 H7 |Equus caballus|Ireland|	671	2	0.0596125	36.3636	0.0298063
KC020048 H3|Homo sapiens|Russia|	667	18	1.3928	38.9805	0.268366
KF907274 H6|Homo sapiens|Brazil|	647	0	0	39.1036	0
EU486984 H8|Gallus gallus|Germany|	627	0	0	32.8549	0
KU870406 H2 |Homo sapiens|Hungary|	816	4	0.193627	33.3333	0.0514706
KF680477 H1 |Homo sapiens|Russia|	643	679	107.689	38.4137	1
