# Supplementary material for: Interspecies transmission of porcine-originated G4P[6] rotavirus A between pigs and humans: a synchronized spatiotemporal approach
Source: Front Microbiol. 2023 May 22;14:1194764. doi: 10.3389/fmicb.2023.1194764 (PMC10239803; doi:10.3389/fmicb.2023.1194764)
Supplement: Supplementary Table 2 — Nucleotide and amino acid percentage identity data. [file Table_2.XLSX]

## Sheet: VP7
		1	2	3	4	5	6	7	8	9	10	11	12	13	14	15	16	17	18	19	20	21	22	23	24	25	26	27	28	29	30	31	32	33	34	35	36	37	38	39	40	41	42
1	MF469224 RVA/Human-lab/USA/Rotarix SSCRTV 00092/2016/G1PX		79.7	77.6	79.1	78.5	78.8	76.3	77.3	76.9	78.2	79.1	78.8	80	78.8	80	78.5	78.8	77.9	78.2	77.9	79.1	77.6	77.6	78.8	78.8	77.6	77.3	77.6	77.9	78.2	77.3	78.5	78.5	79.1	78.2	77.9	77.9	93.8	78.2	77.9	79.1	79.1
2	AB924100 RVA/Pig-wt/JPN/BU8/2014/G4P6	76.8		88.9	90.7	96.3	90.7	87.7	88.3	88.3	96	89.8	95.7	94.4	93.8	95	93.8	95.3	92.6	90.4	89.5	89.5	93.2	88.6	90.7	94.7	92.9	92.6	93.2	93.5	90.4	91.1	95.3	94.1	93.8	94.1	93.8	93.8	77.9	74.8	75.7	74.5	74.5
3	AF161817 RVA/Human-wt/ZAF/GR442/1986/G4P6	76.2	84.1		94.4	90.1	94.7	96.9	97.2	98.1	90.4	94.4	91.1	90.4	91.4	91.7	91.4	91.1	89.8	96.6	98.1	93.5	90.4	99	94.1	90.7	88.9	88.6	89.2	90.7	96.6	88.9	91.7	91.1	91.7	91.1	91.4	91.4	76.3	76	75.4	75.4	75.4
4	DQ873680 RVA/Human-tc/CHN/R479/2004/G4P6	77.3	83.5	86.7		92.6	99	93.5	93.5	93.8	92.9	98.1	93.2	91.1	91.4	92.3	91.4	93.2	91.4	94.7	94.4	96.6	90.7	94.1	99	90.7	89.8	91.1	91.7	91.1	94.7	90.1	91.7	91.4	92.3	90.7	92	92	78.2	76.6	76.6	75.4	75.4
5	FJ915091 RVA/Hu-wt/RUS/Nov05-394/2005/G4P6	76.6	91.5	85.3	84		92.6	88.9	88.9	89.5	98.4	91.1	97.5	94.4	94.7	95.7	94.7	97.2	92.9	90.7	90.1	91.1	94.1	89.8	92	95.3	94.1	94.4	95	94.1	90.7	92.6	96.3	95	95.3	93.8	94.1	94.1	76.6	75.1	76.3	74.2	74.2
6	GQ229049 RVA/Human-wt/IND/mani-362/2007/G4P6	76.7	83.4	86.4	97.1	84.5		93.8	93.2	94.1	92.9	97.8	93.2	91.1	91.4	92.3	91.4	93.2	90.7	95	94.7	96.3	90.7	94.7	98.7	90.7	89.8	91.1	91.7	91.1	95	89.8	91.7	91.4	92.3	91.1	91.4	91.4	78.2	76.9	76.9	75.4	75.4
7	GU565090 RVA/Vaccine/USA/RotaTeq-BrB-9/1996/G4P5	75.8	83.3	96.4	86.5	83.9	86.1		96	96.3	89.2	93.2	89.5	88.9	89.8	90.1	89.8	89.5	88	94.7	96.9	92.6	88.9	97.2	93.2	89.2	87.1	87.4	88	89.5	94.7	86.8	90.1	89.5	90.1	89.2	89.5	89.5	75.1	75.1	74.8	74.5	74.5
8	HQ846884 RVA/Vaccine/Rotashield ST3xRRV/G4PX	76	83.9	97.6	86.6	84.7	85.9	96.9		96.6	89.5	93.5	89.8	89.2	90.1	90.4	90.1	89.8	89.2	95	97.8	92.6	89.2	97.5	93.2	89.5	87.4	87.4	88	89.5	95	87.7	90.4	89.8	90.4	89.8	90.7	90.7	76	74.5	74.2	73.9	73.9
9	JN129125 RVA/Human/NCA/OL/2010/G4P6	77.1	83.9	95.3	86.5	84.8	85.7	94.2	95.8		89.8	93.8	90.4	90.4	90.7	91.7	90.7	90.4	89.5	96	97.5	93.5	89.8	97.8	93.5	90.1	88	88	88.6	90.1	96	88	91.7	90.4	91.1	90.4	90.7	90.7	75.7	75.1	74.5	74.5	74.5
10	KC713876 RVA/Hu-wt/RUS/Nov11-N2687/2011/G4P6	75.8	90.7	85.2	83.4	94.2	84.1	83.8	84.4	84.4		91.4	97.2	94.7	94.4	95.3	94.4	96.9	92.9	91.1	91.1	91.4	93.8	90.1	92.3	95	95	94.4	95	93.8	91.1	92.6	96	94.7	95	93.8	94.1	94.1	76.3	74.8	76	73.9	73.9
11	KF726066 RVA/Human-wt/CHN/R1954/2013/G4P6	77.3	83.8	87.4	96.1	84.7	95.8	86.9	87.1	87.2	84.3		92.9	90.7	91.4	91.4	91.4	92.9	91.4	95.3	94.4	96.6	90.7	94.1	97.8	90.4	89.5	90.1	90.7	91.1	95.3	90.1	91.7	91.4	92.3	90.7	92	92	78.2	76	76	74.8	74.8
12	KF835929 RVA/Human-wt/HUN/BP271/2000/G4P6	76.1	86.1	83.5	84.6	87.6	84.8	83.5	83.6	84.1	86.8	85.4		95.7	95.3	96.3	95.3	99.6	93.5	92.3	91.1	91.7	95	90.7	92.6	96	94.7	95	95.7	95	92.3	92.6	96.6	96.3	96.6	95	95	95	77.6	75.4	76.6	74.5	74.5
13	KF835931 RVA/Human-wt/HUN/BP1227/2002/G4P6	76.7	86.2	84.1	83.1	86.7	83.8	83.9	84	84.6	86	84.6	94		94.4	98.1	94.4	96	92.3	90.7	91.1	89.5	93.5	90.1	90.4	93.8	91.7	92.9	93.5	94.1	90.7	92	95.3	95	95.3	94.4	93.8	93.8	77.9	76.3	76.3	75.4	75.4
14	KF835932 RVA/Human-wt/HUN/BP1231/2002/G4P6	76.7	88	86	84.3	88.4	84.3	85.1	85.2	85.8	86.5	84.9	88.4	88.7		95.3	99.3	95.7	92.9	91.7	91.4	91.1	97.5	91.1	91.4	97.5	91.4	92.3	92.9	98.4	91.7	92.6	97.8	98.1	97.8	96.9	98.4	98.4	77.3	76	76.9	75.4	75.4
15	KF835933 RVA/Human-wt/HUN/BP1490/1994/G4P6	76.5	86.1	84.4	83.3	87.2	84	84.1	84.3	85	85.9	84.6	94.6	98.5	88.7		95.3	96.6	93.2	91.4	91.7	90.7	94.4	91.4	91.7	95	91.7	93.2	93.8	95	91.4	92.3	96.3	96	96.3	95.3	94.7	94.7	78.2	76.6	76.6	75.7	75.7
16	KF835934 RVA/Human-wt/HUN/BP1547/2005/G4P6	76.7	88	85.8	84.5	88.3	84.5	85.1	85.2	85.8	86.7	85.1	88.3	89	99	89		95.7	92.9	91.7	91.4	91.1	97.5	91.1	91.4	97.5	91.4	92.3	92.9	98.4	91.7	92.6	97.8	98.1	97.8	96.9	98.4	98.4	76.9	75.7	76.6	75.1	75.1
17	KF835936 RVA/Human-wt/HUN/BP1901/1991/G4P6	76.1	85.8	83	83.8	87.3	84	82.6	82.9	83.8	86.3	84.7	98.5	93.6	88.4	94	88.3		93.5	92.3	91.1	91.7	95.3	90.7	92.6	96.3	94.4	95.3	96	95.3	92.3	92.6	96.9	96.6	96.9	95.3	95.3	95.3	77.6	75.7	76.9	74.8	74.8
18	KJ412569 RVA/Human-wt/PRY/1809SR/2009/G4P6	75.4	84.1	84	84.3	85.4	84.1	83.2	83.7	84	84.8	85.2	85.5	85.1	85.3	85.7	85.2	85.1		90.1	89.5	91.1	92.3	89.5	91.4	92.6	89.8	89.2	89.8	92.3	90.1	95	93.8	93.2	94.1	92.6	94.1	94.1	76	73.9	75.1	73.3	73.3
19	KJ659447 RVA/Pig-tc/USA/LS00008/1975/G4P6	76.7	83.7	88.2	87.2	83.6	86.9	87.9	87.7	88.2	84	87.8	83.9	84.3	84.7	84	85.1	83.2	83.5		96.6	93.5	90.7	96.3	94.4	91.4	88.6	89.8	90.4	91.1	100	89.2	92	91.4	92	91.7	91.7	91.7	76.9	75.7	75.7	74.8	74.8
20	KJ870905 RVA/Human-wt/COD/KisB332/2008/G4P6	76.6	83.9	96.7	86.7	84.9	86.5	95.4	97	94.6	84.8	87.2	84.9	84.9	85.3	84.7	85.1	84.4	83.7	87.6		93.5	90.4	98.4	94.1	90.7	88.3	88.9	89.5	90.7	96.6	88.3	91.7	91.1	91.7	91.1	91.4	91.4	76.6	75.4	75.1	74.2	74.2
21	KP836290 RVA/Pig-wt/BEL/14R125/2014/G4P23	76.5	83.6	86.9	92.2	84.7	91.3	86.7	86.8	88	83.9	93.4	84.8	83.5	84.7	83.9	84.8	84	85.1	87	86.7		90.7	93.2	96.6	90.7	89.2	89.5	90.1	90.7	93.5	89.5	91.1	91.1	91.7	90.1	91.7	91.7	78.2	75.4	76	74.5	74.5
22	KU887645 RVA/WildBoar-wt/CZE/P211/2014/G4P6	76	87.4	86.3	84	88.8	84.1	85.1	85.3	85.5	86.9	84.5	87.1	87.8	95.2	87.8	95.3	87.3	85.1	84.1	85	84		90.1	90.7	96.6	90.7	91.4	92	97.2	90.7	91.7	96.9	97.5	97.2	95.7	97.2	97.2	76.6	74.5	76.3	73.9	73.9
23	LC482503 RVA/Human-tc/JPN/Hosokawa/1983/G4P8	76.4	84.3	98.3	86.8	85	86.3	97	98.4	96.1	84.9	87.3	83.5	83.9	85.5	84.1	85.5	82.8	83.4	88	97.1	87	85.6		93.8	90.4	88.6	88.3	88.9	90.4	96.3	88.6	91.4	90.7	91.4	91.4	91.1	91.1	76.6	76.3	76	75.1	75.1
24	LC569885 RVA/Human-wt/THA/DU2014-259/2014/G4P6	76.4	83.9	87.3	95.7	84.7	95.3	86.9	87	86.6	84	96.2	86	84.1	85	84.1	85.2	85.3	84.9	87.3	87.1	92.3	84.8	87		90.7	89.2	90.4	91.1	91.1	94.4	89.5	91.7	91.4	91.7	90.7	92	92	77.9	76	76.3	75.1	75.1
25	LC600814 RVA/Human-wt/KEN/KCH148/2019/G4P6	76.9	88	85.6	85	88.5	85.4	84.8	84.6	85.2	87.2	85.4	87.9	87.9	95.7	88.1	96	87.7	85.3	84.7	84.7	84.9	94.6	85.3	85.3		92	92.3	92.9	97.2	91.4	92	97.5	97.5	97.2	96.9	97.2	97.2	76.9	74.8	76	74.5	74.5
26	MK227832 RVA/Pig-wt/TWN/103-P-004-1-0213/2014/G4P13	77.1	88.8	84	83.7	91.1	83.7	83	83.4	83.5	90.1	84.4	86.5	85.6	86.5	85.3	86.9	86	83.2	83.5	83.7	83.4	86.9	83.7	84.5	86.3		91.7	92.3	90.7	88.6	89.2	92.6	92.6	92.3	91.1	90.7	90.7	76	74.8	76.6	74.8	74.8
27	MN203542 RVA/Pig-wt/SVK/BOC8/G4PX	75.6	84.6	82.1	83.1	85.8	82.8	82.1	82	81.9	85.4	83.2	94.1	91.2	86.6	91.5	86.7	93.9	83.3	83.3	83.2	82.5	85.4	81.7	84	86.5	85		99.3	91.7	89.8	89.5	93.5	92.9	93.2	91.4	91.7	91.7	75.4	74.5	73.9	73	73
28	MN203543 RVA/Pig-wt/SVK/BOC11/G4PX	76	85	82.5	83.5	86.2	83.2	82.5	82.4	82.3	85.8	83.6	94.5	91.6	87	91.9	87.1	94.3	83.7	83.7	83.6	82.9	85.8	82.1	84.5	86.9	85.4	99.5		92.3	90.4	90.1	94.1	93.5	93.8	92	92.3	92.3	75.7	75.1	74.5	73.6	73.6
29	MN203548 RVA/Pig-wt/SVK/LUH8/G4PX	76.5	88	86.9	85.6	89.1	85.6	85.6	86.1	86.3	88	86.2	88.7	88.7	96.5	88.7	96.6	88.7	85.7	85.3	86.4	85.2	95.6	86.4	86.1	95.8	86.4	86.7	87.1		91.1	92	97.2	97.8	97.5	96.9	98.1	98.1	76.6	76	77.6	75.4	75.4
30	MT025917 RVA/Pig-tc/USA/Gottfried/1975/G4P6	76.7	83.7	88.2	87.2	83.6	86.9	87.9	87.7	88.2	84	87.8	83.9	84.3	84.7	84	85.1	83.2	83.5	100	87.6	87	84.1	88	87.3	84.7	83.5	83.3	83.7	85.3		89.2	92	91.4	92	91.7	91.7	91.7	76.9	75.7	75.7	74.8	74.8
31	MT784830 RVA/Pig-wt/MOZ/MZ-MPT-115/2016/G4P6	75.9	83.5	83.7	83.5	84.5	83.3	83.2	84	83.7	84.8	84.1	84.5	84.9	84.5	85.1	84.6	84	91	82.9	83.4	83.8	84.3	83.7	83.4	85.1	82.2	83.2	83.6	84.9	82.9		93.5	92.9	93.8	92.6	92.9	92.9	75.7	74.5	75.1	73	73
32	RVA/Human-wt/HRV/D230-ZG/2019/G4P6	76.9	88.4	86.3	85.1	89.5	85.7	85.5	85.3	85.9	87.7	85.7	88.8	88.6	95.3	88.8	95.4	88	86.4	85.2	85.6	85.5	94.3	85.8	85.8	96.6	87.1	86.4	86.8	95.1	85.2	85.3		98.1	97.8	96.9	97.2	97.2	76.6	75.1	76	74.5	74.5
33	RVA/Human-wt/HRV/D329-OB/2019/G4P6	76.3	88	85.3	84.9	88.5	85	84.5	84.3	84.7	87	85.3	87.4	88.4	95.6	88.5	95.7	87.1	85	84.7	84.4	85.3	94.2	84.8	84.8	95.3	87	86.1	86.5	95.4	84.7	84.1	94.6		99	97.5	97.8	97.8	76.6	75.4	76.6	74.8	74.8
34	RVA/Human-wt/HRV/D572-ZG/2021/G4P6	77	87.7	85.5	85.3	88.2	84.9	84.3	84.5	85.1	87.3	86	88.3	89.2	95.5	89.2	95.4	88.1	85.6	84.9	85	85.8	93.7	84.8	85.1	94.5	85.9	86.7	87.1	95.5	84.9	84.6	94.2	97		97.2	97.5	97.5	77.3	75.7	76.3	74.8	74.8
35	RVA/Pig-wt/HRV/S243-VS/2019/G4P6	77.4	88.9	85.2	84.8	89.3	84.8	84.6	84.4	84.8	87.2	85.3	87.5	87.8	94.8	87.8	94.9	87.3	85.3	84	84.7	84.6	93.4	85.3	85	94.9	87.4	86.3	86.7	95	84	84.8	94.8	95.5	95		97.2	97.2	76.6	75.4	76	74.5	74.5
36	RVA/Pig-wt/HRV/S338-Z/2020/G4P6	76.6	88.3	86.2	84.9	89.1	85	85.1	85.6	85.8	87.8	85.6	88.2	88.7	97.3	88.7	97.6	88.2	86.2	85.1	85.5	85.5	95.4	85.7	85.7	96.5	87.2	86.8	87.2	96.9	85.1	85.2	95.9	96	95.7	95.6		100	76.6	75.7	76.6	75.1	75.1
37	RVA/Pig-wt/HRV/S344-Z/2020/G4P6	76.6	88.3	86.2	84.9	89.1	85	85.1	85.6	85.8	87.8	85.6	88.2	88.7	97.3	88.7	97.6	88.2	86.2	85.1	85.5	85.5	95.4	85.7	85.7	96.5	87.2	86.8	87.2	96.9	85.1	85.2	95.9	96	95.7	95.6	100		76.6	75.7	76.6	75.1	75.1
38	RVA/Human-wt/HRV/D329-OB/2019/G1G4P6P8 G1	92.7	77.1	76	77.4	76.8	76.8	76	76.2	77.5	75.8	77.3	76.3	76.7	76.5	76.7	76.6	76.1	74.9	77.3	76.4	76.3	76.1	76.9	76.7	77	77.1	75.4	75.8	76.7	77.3	75.1	77.3	76.5	76.8	77.7	77	77		77.6	77.9	78.2	78.2
39	RVA/Pig-wt/HRV/S243-VS/2019/G4G5G11P6P13 G5	74.1	73	73.9	74.4	74.4	74.5	73.1	73.1	74.1	74.3	74.7	72.6	73.9	72.6	73.8	72.5	72.6	71.3	72.8	73.1	74	73	73.9	74.7	72.8	73.2	71.4	71.8	73.3	72.8	71.5	73	72.4	72.8	72.5	72.8	72.8	74.1		91.4	94.7	94.7
40	RVA/Pig-wt/HRV/S243-VS/2019/G4G5G11P6P13 G11	73.4	74	73.4	73.7	73.8	73.3	72.5	72.8	73.1	73.5	73.3	72.9	73.5	73.7	73.3	73.3	72.7	72.7	71.6	73.1	73.1	73	73.5	73.4	73.1	74	71.1	71.5	74.4	71.6	72.3	73.4	73.9	74.1	74.3	73.8	73.8	73.9	86.7		88.3	88.3
41	RVA/Pig-wt/HRV/S338-Z/2020/G4G5P6P13 G5	74.1	72.7	73.4	74.2	72.3	74.3	73.4	72.7	73	72.5	74.5	72.9	73.8	73.4	73.5	73.3	72.8	71.8	73.8	72.3	73.8	73.2	73.7	74.4	74.1	72.5	71.8	72.2	73.5	73.8	71.9	73.9	73.3	72.7	72.9	73.8	73.8	73.4	89.1	81.9		100
42	RVA/Pig-wt/HRV/S344-Z/2020/G4G5P6P13 G5	74.2	72.8	73.3	74.1	72.4	74.2	73.5	72.6	72.9	72.6	74.4	72.9	73.8	73.5	73.5	73.4	72.8	71.7	73.9	72.2	73.7	73.3	73.5	74.3	74.2	72.6	71.8	72.2	73.7	73.9	71.8	73.8	73.4	72.8	73	73.9	73.9	73.5	89.2	81.9	99.8

## Sheet: VP4
		1	2	3	4	5	6	7	8	9	10	11	12	13	14	15	16	17	18	19	20	21	22	23	24	25	26	27	28	29	30	31	32	33	34
1	AB770153 RVA/Human-tc/JPN/AU19/1997/G1P6		92.7	88.2	91.4	91.7	91.2	91.4	91.5	90.3	90.5	91.6	91.3	90.2	91.6	90.8	91.6	90	19.8	90.3	92	89.9	90	92.4	91.2	92.1	16.1	91.6	90.7	88.9	89.1	17.6	82.2	17.4	16.9
2	KF835919 RVA/Human-wt/HUN/BP1792/2004/G4P6	84.7		90.1	95.1	94.5	93.8	94.4	95	93.2	92.6	94.3	93.2	94.1	93.9	93	92.6	92.9	19.5	93.1	93.1	92.7	92.9	95.1	94.5	94.1	15.9	94	94	91	91.2	16.6	83.4	16.8	15.9
3	M33516 RVA/Pig-tc/USA/Gottfried/1983/G4P6	80.8	81.8		89.5	92.2	91.3	91.8	89.5	90.5	90	92	90.8	88.9	90.4	90	89.9	89.6	20.4	89.8	89.8	89.6	89.6	89.1	91.3	91	16.8	90.5	90.8	88.1	88.3	18.4	83.2	18.7	17.7
4	KF835914 RVA/Human-wt/HUN/BP1125/2004/G4P6	83.3	86.4	82.3		94.8	95.2	94.5	97.7	94.4	91.7	94.5	94.7	94.9	92.3	91.7	92	91.6	19.8	91.7	92.2	91.6	91.6	96.9	95.3	96.9	15.7	96.2	94.7	93.5	93.6	16.1	83.4	16.3	15.2
5	LC600812 RVA/Human-wt/KEN/KCH148/2019/G4P6	84.3	85	83.7	90.9		96.2	98.4	94.8	95.2	93.8	98.7	95.7	94.3	94.5	93.4	93.5	93.8	21.6	93.9	93.6	93.8	93.8	94.3	96.9	96.3	16.7	96.1	96.3	93.1	93.4	18.1	84.3	18.2	17.3
6	JQ993319 RVA /Human/BEL/BE2001/2009/G9P6	83	84.6	83.8	90.6	91.7		96	94.9	95.4	92.6	96.2	98.1	93.9	93.4	92.7	92.9	92.7	21.8	92.9	93	92.7	92.7	95.1	96.7	96.6	17	96.3	96.1	93.2	93.5	17.6	84.1	17.8	16.8
7	MT271026 RVA/Human-wt/ZMB/UFS-NGS-MRC-DPRU4723/2014/G5P6	84.1	85.2	83.6	90.8	98	91.5		94.8	95.2	93.9	98.3	95.4	94.3	94.4	93.4	93.4	93.6	21.7	93.9	93.5	93.6	93.6	94.3	96.6	96.1	16.7	95.8	96.1	92.9	93.1	18.1	84.3	18.2	17
8	KF835917 RVA/Human-wt/HUN/BP1490/1994/G4P6	83.8	86.6	82.3	96.5	90.7	90.5	90.3		94.3	91.2	94.5	94.4	95.1	91.8	91.4	92	91	20	91.2	92	91	91	96.8	95	97	15.3	96.1	94.4	93.4	93.5	16.7	83.2	16.5	15.5
9	OM982775 RVA/Pig-wt/CHE/S18-1097/2018/G5G3P6P7P13P32	83.8	84.5	83.1	89.8	91.3	90.4	91.4	89.7		91.3	95.2	94.9	93.5	92.3	92.1	92.1	91.7	21.6	92	92.1	91.7	91.7	94	95.6	96	17.2	95	94.9	92.9	93.1	17.6	83.7	18.2	17
10	KJ752298 RVA/Human-wt/ZMB/MRC-DPRU3495/2009/G9P6	84	85.5	83.3	85.6	86.9	85.7	86.7	85.1	85.9		93.2	92.1	90.1	95.2	95	92.9	97.9	21.2	98.1	91.3	97.8	97.9	90.9	93.2	92.7	16.7	92.9	92.6	89.8	90	17.5	83.6	17.9	17.4
11	KJ870903 RVA/Human-wt/COD/KisB332/2008/G4P6	84.1	85	83.7	90.9	98.3	91.6	98.1	90.7	91.4	87.1		95.7	94.3	93.9	92.9	93.2	93.2	21.3	93.4	93.5	93.2	93.2	94.3	96.9	96.1	16.3	95.8	96.3	92.6	92.9	18.1	84.2	18.3	17.3
12	KM820719 RVA/Pig-wt/BEL/12R006/2012/G3P6	83.2	84.6	83.6	90.5	91.2	97.5	91.1	90.3	90.1	85.6	90.9		93.2	92.9	92.2	92.7	92.5	21.6	92.6	92.6	92.5	92.5	94.5	96.2	96.1	17.1	95.8	95.6	92.6	92.9	17.8	83.8	17.7	16.9
13	OM982738 RVA/Pig-wt/CHE/S19-1115/2019/G4P6	82.8	86	81.9	90.9	90.7	89.1	90.7	91.1	90.8	84.3	90.7	88.7		91.2	90.6	91	90.7	19.6	90.8	91.3	90.7	90.7	94.9	94.9	94.3	15.2	93.4	94.3	90.8	90.9	16.1	82.4	16	15.1
14	MW254171 RVA/sewage/CHN/B24-R2/2019/GXP6	84.1	85.6	83.4	85.8	87.7	86.5	87.4	85.5	86.5	91.8	87.4	86.8	85.2		96.9	93.4	94.9	20.5	95.2	92.5	94.8	94.9	91.7	94.3	93.4	16.3	93.5	93.6	90.1	90.4	17	84	17.7	17
15	MK227950 RVA/Pig-wt/TWN/104-P-001-1-1357/2015/G4P6	83.7	85.3	82.9	85.2	87.1	86	86.8	84.9	86.3	91.1	86.8	86.2	85.2	96.1		92.6	95.3	20	95.6	90.8	95.2	95.3	91.3	93.2	92.9	16.3	92.5	92.9	90	90.3	17.1	83.8	17.6	16.9
16	JN129097 RVA/Human/NCA/OL/2010/G4P6	83.8	84.6	82.4	83.7	84.7	84.7	84.7	84	84.1	86.1	84.6	84.9	82.9	85.6	85.2		92.3	20.2	92.3	92.3	92.2	92.3	91.6	93.1	93.5	16.7	93.8	92.3	90.8	91	17.4	84.2	17.8	17.3
17	KP752496 RVA/Human-wt/TGO/MRC-DPRU2206/2009/G3G9P6	83.7	85.1	83.1	84.7	86.6	85.3	86.4	84.4	85.3	96.5	86.7	85.3	84.2	91.5	90.8	85.8		20.5	99.6	91	99.8	100	90.8	93.4	92.9	16.8	92.7	93	89.9	90.1	17.6	84.1	18.2	17.7
18	MK936416 RVA/Pig-wt/ESP/VT29/2018/G4P6	36	36.1	37.2	37.4	38.4	38.2	38.6	37.1	38.6	37.7	38.4	38.2	36.9	37.7	37.4	36.9	37.6		20.7	20.4	20.5	20.5	19.9	21.6	21.6	18.6	21.1	21.2	21.4	21.6	18.5	17.8	17.6	16.7
19	KJ752098 RVA/Human-wt/ETH/MRC-DPRU1873/2008/G3P6	83.8	85.3	83	84.7	86.6	85.3	86.5	84.4	85.5	96.6	86.7	85.4	84.3	91.7	91	85.9	99.3	37.5		91	99.4	99.6	90.9	93.5	93	16.8	92.9	93.1	90	90.3	17.6	84.2	18.2	17.7
20	AB924098N RVA/Pig-wt/JPN/BU8/2014/G4P6	90.5	84.9	82	84	85.9	85.4	85.9	84.3	85.2	84.8	85.9	84.8	83.9	85.6	84.7	84.4	84.8	37.4	84.7		90.9	91	91.6	93.1	93.2	16.3	93	92.6	90	90.1	17.6	83.4	17.9	16.8
21	JF460826 RVA/Human-wt/BEL/F01322/2009/G3P6	83.6	85.3	83	84.7	86.6	85.3	86.4	84.3	85.3	96.4	86.7	85.3	84.3	91.5	90.8	85.9	99.7	37.6	99.3	84.7		99.8	90.8	93.4	92.9	16.8	92.7	93	89.9	90.1	17.6	84.1	18.1	17.6
22	JF460837 RVA/Human-wt/BEL/F01498/2009/G3P6	83.6	85.3	83.1	84.7	86.6	85.3	86.4	84.4	85.3	96.5	86.7	85.3	84.2	91.5	90.8	85.9	99.8	37.5	99.3	84.8	99.9		90.8	93.4	92.9	16.8	92.7	93	89.9	90.1	17.6	84.1	18.2	17.7
23	KF835915 RVA/Human-wt/HUN/BP1227/2002/G4P6	83.8	86.1	81.9	94.7	89.7	90.4	89.3	94.7	89.5	84.2	89.6	90.1	90.9	85.6	85.2	83.3	83.3	36.6	83.5	83.4	83.3	83.3		95.3	96	15.4	95.4	94.7	92.5	92.6	16.3	82.8	16.1	15.1
24	RVA/Human-wt/HRV/D230-ZG/2019/G4P6	83.6	85.8	83.2	91	92.5	92.1	92.3	90.9	91.9	86.6	92.5	92.1	91.2	87.6	87.1	84.7	85.9	38.5	86	85.3	85.9	85.9	90.8		96.9	16.7	96.3	98.4	93.4	93.4	18.1	84.2	17.9	16.9
25	RVA/Human-wt/HRV/D329-OB/2019/G4P6	84.3	85.9	83.7	95.5	92	91.8	91.7	95.6	91.1	86.4	92	91.9	90.1	86.9	86.5	85	85.8	38.5	85.8	85.5	85.7	85.8	93.5	92.3		16.8	97.6	96.2	95.3	95.3	18	85	17.8	16.8
26	GU565055 RVA/Vaccine/USA/RotaTeq-WI79-9/1992/G1P7P5	32.8	32.3	33.5	33.2	33.6	33.5	33.6	32.4	33.3	34.1	33.6	33.2	31.4	34	33.6	33.6	33.8	34.9	33.8	33.2	33.9	33.9	32.7	33.6	33.9		17.1	16.8	16.7	16.8	19.5	16.4	19	17.8
27	RVA/Pig-wt/HRV/S243-VS/2019/G4P6	83.9	85.1	83.1	94.2	91.2	91.3	90.7	94.2	90.6	85.8	91.1	91	89.5	86.9	86.1	85.1	85.3	38	85.3	85.3	85.3	85.3	92.8	91.4	95.4	33.6		96	94.4	94.7	17.8	84.1	17.8	17
28	RVA/Human-wt/HRV/D572-ZG/2020/G4P6	83.2	85.5	82.9	90.4	92	91.7	91.9	90.4	91.3	86.4	92.1	91.7	90.5	87.4	86.9	84.3	85.8	38.3	85.9	84.7	85.8	85.8	90.3	98.6	91.8	33.8	90.8		92.7	92.7	18.1	83.6	17.9	16.9
29	RVA/Pig-wt/HRV/S344-Z/2020/G4P6	82.2	83.1	82	92.6	89.3	89	89	92.4	88.9	85	89.2	89	87.2	85.3	85.2	83.4	84.4	38.9	84.3	83.1	84.3	84.4	90.4	89.4	93.8	34	92.8	88.8		99.7	18	82.7	17.7	16.7
30	RVA/Pig-wt/HRV/S338-Z/2020/G4P6	82.1	83.1	82	92.6	89.2	89	88.9	92.5	88.8	85	89.1	88.9	87.3	85.3	85	83.4	84.3	38.7	84.3	83.2	84.3	84.3	90.4	89.2	93.5	34	92.8	88.6	99.6		17.9	82.7	17.8	16.8
31	RVA/Pig-wt/HRV/S243-VS/2019/G4G5G11P6P13	36	34.1	35.3	33.8	35.2	34.7	35.1	34.1	35	35.3	35.1	34.8	33.8	34.5	34.8	34.4	35.1	35.1	35.1	35.6	35.2	35.2	33.9	35.1	34.6	35.3	35.1	35.3	35.2	35.3		17.8	85.2	83
32	RVA/Human-wt/HRV/D329-OB/2019/G1G4P6P8 P8	77.8	78.5	78.6	81.2	81.4	80.8	81.4	81.2	80.9	78.9	81.3	80.7	79.5	79.3	80	78.2	78.8	36.7	78.9	79	78.8	78.8	80	81	83.5	33	81.6	80.7	80.9	80.6	36.4		17.3	16.8
33	RVA/Pig-wt/HRV/S338-Z/2020/G4G5P6P13 P13	36.3	35.9	36.4	35.5	36.7	36.5	36.9	35.9	36.6	36.5	36.7	36.2	35.1	35.8	36.2	36.3	36.2	35.4	36.1	36.7	36.2	36.2	35.1	36.6	36.5	34.5	36.6	36.9	36.9	37.1	79.5	36.7		96.2
34	RVA/Pig-wt/HRV/S344-Z/2020/G4G5P6P13 P13	36.2	35.7	36.2	35.3	36.4	36.3	36.6	35.6	36.4	36.6	36.5	36	35.1	35.9	36.3	36.1	36.2	35.1	36.1	36.4	36.3	36.3	34.9	36.4	36.2	34	36.4	36.7	36.4	36.7	78	36.8	97.1

## Sheet: VP6
		1	2	3	4	5	6	7	8	9	10	11	12	13	14	15	16	17	18	19	20	21	22	23	24	25	26	27	28	29	30	31
1	GU565056 RVA/Vaccine/USA/RotaTeq-WI79-9/1992/G1P7P5		91.6	90.6	90.6	90.9	91.4	91.6	91.1	91.1	90.9	90.6	92.6	91.6	91.1	91.1	91.6	91.4	92.9	92.6	92.1	92.4	92.9	92.9	92.9	92.9	91.9	92.4	92.6	92.6	92.9	81.407
2	MH238291 RVA/Pig-wt/ESP/F35/2017/G9P23	80.5695		96.7	96.7	97.9	98.7	97.9	98.4	97.7	98.4	98.2	94.2	99.4	98.9	98.2	99.4	99.2	94.2	94.4	93.7	93.7	94.4	94.4	94.4	94.4	99.2	94.2	94.2	94.2	94.4	84.7571
3	RVA/Pig-wt/HRV/S338-Z/2020/G4P6	79.062	89.196		100	95.9	96.4	96.2	96.4	97.4	96.7	96.4	92.1	97.2	96.7	95.9	97.2	96.9	92.1	92.4	91.6	92.1	92.4	92.4	92.4	92.4	96.9	92.1	92.1	92.1	93.1	81.9933
4	RVA/Pig-wt/HRV/S344-Z/2020/G4P6	79.2295	89.3635	99.8325		95.9	96.4	96.2	96.4	97.4	96.7	96.4	92.1	97.2	96.7	95.9	97.2	96.9	92.1	92.4	91.6	92.1	92.4	92.4	92.4	92.4	96.9	92.1	92.1	92.1	93.1	82.1608
5	RVA/Pig-wt/HRV/S243-VS/2019/G4P6	80.067	90.3685	90.7035	90.871		98.4	98.2	98.7	96.4	97.9	97.7	93.7	98.2	97.7	97.2	98.2	97.9	93.7	93.9	93.1	93.1	93.9	93.9	93.9	93.9	97.9	93.7	93.7	93.7	94.2	83.4171
6	KU510404 RVA/Pig-wt/BEL/12R021/G11P27	80.402	90.9548	91.2898	91.4573	93.8023		98.7	98.7	97.2	98.2	97.9	93.9	98.9	98.4	97.7	98.9	98.7	93.9	94.2	93.4	93.4	94.2	94.2	94.2	94.2	98.7	93.9	93.9	93.9	94.4	84.0871
7	KC610682 RVA/Pig-wt/ITA/2CR/2009/G9P23	80.067	91.0385	92.1273	92.2948	94.1374	95.3936		98.9	96.4	97.4	97.2	93.9	98.2	97.7	96.9	98.2	97.9	93.9	94.2	93.4	93.4	94.2	94.2	94.2	94.2	97.9	93.9	93.9	93.9	94.4	83.6683
8	MH238305 RVA/Pig-wt/ESP/F437/2017/G3P19	80.402	91.876	91.206	91.3735	93.8861	95.1424	95.8124		96.9	98.2	97.9	93.9	98.7	98.2	97.9	98.7	98.4	93.9	94.2	93.4	93.4	94.2	94.2	94.2	94.2	98.4	93.9	93.9	93.9	94.4	83.9196
9	MH267276 RVA/Pig-wt/USA/MN9.65a/2008/GXPX	79.4807	91.876	92.7973	92.9648	92.6298	93.1323	94.2211	93.8861		97.2	96.9	93.1	98.2	97.7	97.2	98.2	97.9	92.9	93.1	92.6	93.1	93.4	93.4	93.4	93.4	97.9	93.1	93.1	93.1	93.9	84.0034
10	JF796705 RVA/Porcine/KOR/PRG9235/2006/G9P23	80.5695	92.2111	92.8811	93.0486	92.7973	93.7186	94.2211	93.8861	93.7186		99.7	93.9	98.9	98.4	98.2	98.9	98.7	93.9	94.2	93.4	93.4	94.2	94.2	94.2	94.2	98.7	93.9	93.9	93.9	94.4	84.5896
11	JF796727 RVA/Pig-wt/KOR/PRG942/2006/G9P23	80.4858	92.1273	92.7973	92.9648	92.7136	93.6348	94.1374	93.8023	93.6348	99.9162		93.7	98.7	98.2	97.9	98.7	98.4	93.7	93.9	93.1	93.1	93.9	93.9	93.9	93.9	98.4	93.7	93.7	93.7	94.2	84.5059
12	AB924099 RVA/Pig-wt/JPN/BU8/2014/G4P6	80.2345	92.5461	92.4623	92.6298	92.0436	93.4673	93.5511	93.2161	94.2211	95.2261	95.1424		94.2	93.7	93.7	94.2	93.9	98.9	99.4	99.4	99.4	99.7	99.7	99.7	99.7	94.4	99.7	100	100	98.7	83.7521
13	OM982761 RVA/pig-wt/CHE/S18-1463/2018/G9P32	80.067	92.0436	92.5461	92.7136	92.6298	94.4724	94.5561	94.2211	94.4724	95.3099	95.2261	95.3099		99.4	98.7	100	99.7	94.2	94.4	93.7	93.7	94.4	94.4	94.4	94.4	99.7	94.2	94.2	94.2	94.7	84.0034
14	KF303566 RVA/Pig-wt/CHN/ZZ-12/2012/GXPX	79.9832	92.1273	92.8811	93.0486	93.0486	94.2211	94.8074	93.8023	94.5561	94.6399	94.5561	94.8911	95.4774		98.2	99.4	99.2	93.7	93.9	93.1	93.1	93.9	93.9	93.9	93.9	99.2	93.7	93.7	93.7	94.2	84.2546
15	KT820771 RVA/Pig-wt/CHN/TA-3-1/2014/G9PX	80.3183	91.541	92.6298	92.7973	92.8811	94.3886	94.6399	93.9698	94.6399	94.6399	94.5561	94.8074	95.3099	96.7337		98.7	98.4	93.1	93.9	93.1	93.1	93.9	93.9	93.9	93.9	98.9	93.7	93.7	93.7	94.2	83.6683
16	KF835926 RVA/Human-wt/HUN/BP1547/2005/G4P6	79.732	91.7923	92.7136	92.8811	92.7136	94.1374	95.1424	94.3049	95.2261	95.1424	95.0586	94.8074	95.3099	95.9799	95.7286		99.7	94.2	94.4	93.7	93.7	94.4	94.4	94.4	94.4	99.7	94.2	94.2	94.2	94.7	84.3384
17	KU887650 RVA/WildBoar-wt/CZE/P218/2014	79.5645	91.4573	92.2111	92.3786	92.2111	93.3836	94.3049	93.6348	94.8911	93.9698	93.8861	94.7236	94.9749	95.2261	95.1424	96.0637		93.9	94.2	93.4	93.4	94.2	94.2	94.2	94.2	99.4	93.9	93.9	93.9	94.4	83.5008
18	MT025915 RVA/Pig-tc/USA/Gottfried/1975/G4P6	81.3233	83.4171	82.6633	82.8308	82.6633	83.0821	82.7471	82.7471	82.9983	83.0821	82.9983	83.0821	83.1658	83.5008	82.9983	82.9146	82.5796		98.4	98.4	98.4	98.7	98.7	98.7	98.7	93.9	98.7	98.9	98.9	98.2	90.7873
19	KT988253 RVA/Human-wt/ITA/PR599/2013/G3P8	81.072	83.3333	81.742	81.9095	82.6633	82.7471	82.4958	82.5796	82.7471	83.7521	83.6683	82.8308	82.8308	83.1658	83.2496	83.2496	82.0771	90.7035		98.9	98.9	99.2	99.2	99.2	99.2	94.7	99.2	99.4	99.4	98.2	91.9598
20	MF469223 RVA/Human-lab/USA/Rotarix SSCRTV 00092/2016/G1PX	80.9883	84.1709	81.5745	81.742	82.9983	83.0821	82.9983	82.7471	82.9146	83.5846	83.5008	82.9983	83.5846	82.9983	83.0821	83.0821	82.5796	89.3635	91.1223		98.9	99.2	99.2	99.2	99.2	93.9	99.2	99.4	99.4	98.2	93.2161
21	KF835922 RVA/Human-wt/HUN/BP1125/2004/G4P6	80.9045	83.8358	82.8308	82.9983	83.3333	83.5846	84.0871	83.4171	83.9196	84.0034	83.9196	83.5008	83.8358	83.5846	83.3333	83.7521	83.0821	91.0385	91.876	92.7136		99.2	99.2	99.2	99.2	93.9	99.2	99.4	99.4	98.7	92.8811
22	LC600813 RVA/Human-wt/KEN/KCH148/2019/G4P6	81.9095	84.5896	82.1608	82.3283	82.9146	83.0821	83.4171	83.2496	83.7521	84.1709	84.0871	83.6683	83.6683	83.9196	83.7521	83.8358	84.0034	91.2898	93.1323	92.2111	94.7236		100	100	100	94.7	99.4	99.7	99.7	98.9	93.5511
23	RVA/Human-wt/HRV/D329-OB/2019/G4P6	81.9933	84.5896	82.4958	82.6633	82.9983	83.3333	83.6683	83.5008	84.0871	84.0034	83.9196	83.7521	83.6683	83.5846	83.4171	83.6683	83.6683	91.1223	92.7973	92.7136	95.4774	97.1524		100	100	94.7	99.4	99.7	99.7	98.9	93.3836
24	KF835924 RVA/Human-wt/HUN/BP1231/2002/G4P6	81.5745	84.4221	82.2446	82.4121	82.9983	82.9983	83.5008	83.3333	83.6683	84.4221	84.3384	83.3333	83.2496	83.5008	83.2496	83.4171	83.4171	90.9548	92.7973	92.7136	95.2261	97.1524	97.4874		100	94.7	99.4	99.7	99.7	98.9	93.4673
25	KU887648 RVA/WildBoar-wt/CZE/P70/2015	81.5745	84.5896	82.4121	82.5796	83.1658	83.5008	83.6683	83.5008	84.0034	84.4221	84.3384	83.6683	83.7521	83.7521	83.6683	83.5846	83.9196	90.201	92.4623	92.2111	94.8911	96.4824	96.9849	98.1575		94.7	99.4	99.7	99.7	98.9	92.9648
26	JQ230099 RVA/Human-tc/RUS/Nov11-N2687/G4P6	81.6583	84.0871	81.9933	82.1608	83.1658	83.7521	83.3333	83.7521	83.5846	83.8358	83.7521	83.9196	83.6683	83.7521	83.1658	84.0034	82.8308	90.4523	92.0436	92.7973	93.9698	93.7186	94.1374	94.0536	93.5511		94.4	94.4	94.4	94.9	92.7136
27	KF835928 RVA/Human-wt/HUN/BP1901/1991/G4P6	81.3233	84.6734	82.6633	82.8308	83.3333	84.0034	84.4221	84.5059	84.0034	84.7571	84.6734	84.1709	84.2546	84.4221	84.0871	84.7571	84.0871	90.1173	92.1273	92.7973	94.3886	94.6399	94.2211	94.3049	93.8023	94.7236		99.7	99.7	98.4	92.9648
28	RVA/Human-wt/HRV/D230-ZG/2019/G4P6	81.742	84.2546	82.3283	82.4958	83.0821	83.4171	83.7521	84.0034	83.4171	84.0871	84.0034	83.7521	83.8358	83.6683	83.4171	83.9196	82.9146	91.0385	91.7085	92.4623	94.3049	93.2998	93.3836	93.4673	92.9648	95.0586	95.3099		100	98.7	93.2998
29	RVA/Human-wt/HRV/D572-ZG/2020/G4P6	81.6583	84.1709	82.2446	82.4121	82.9983	83.3333	83.6683	83.9196	83.3333	84.0034	83.9196	83.6683	83.7521	83.5846	83.3333	83.8358	82.8308	90.9548	91.6248	92.3786	94.3886	93.3836	93.4673	93.5511	93.0486	95.1424	95.3936	99.9162		98.7	93.2161
30	KM820729 RVA/Pig-tc/BEL/RV277/1977/G1P7	81.9095	85.0084	84.1709	84.3384	85.5109	85.3434	85.5946	85.3434	86.4322	86.0972	86.0134	86.0134	86.0134	85.8459	85.7621	86.0972	85.2596	91.0385	92.4623	92.9648	93.6348	93.5511	93.7186	93.3836	93.2161	93.4673	93.7186	93.0486	92.9648		93.8023
31	KX363319 RVA/Pig-wt/VNM/1212949/2012/GxPx	81.407	84.7571	81.9933	82.1608	83.4171	84.0871	83.6683	83.9196	84.0034	84.5896	84.5059	83.7521	84.0034	84.2546	83.6683	84.3384	83.5008	90.7873	91.9598	93.2161	92.8811	93.5511	93.3836	93.4673	92.9648	92.7136	92.9648	93.2998	93.2161	93.8023

## Sheet: VP1
		1	2	3	4	5	6	7	8	9	10	11	12	13	14	15	16	17	18	19	20	21	22	23	24	25	26	27	28	29	30	31
1	GU565085 RVA/Vaccine/USA/RotaTeq-WI79-4/1992/G6P1		89.7	90.7	90.4	90.8	90.1	90.7	90.1	89.5	89.8	90.3	90.3	90.2	90.6	90.6	90.2	90.4	90	89.8	89.9	90.4	90.6	90.5	90.5	90.7	90.5	90.4	90.3	89.9	90.4	78.6348
2	MH238206 RVA/Pig-wt/ESP/F376/2017/G4P7	78.9409		98	97.7	98.4	97.7	97.8	97.8	96.7	97.1	97.7	97.1	97.1	97.3	97.3	96.8	97.1	96.6	96.3	96.5	96.5	96.7	96.6	96.6	96.8	96.6	96.6	96.8	96.7	97.6	86.4402
3	OM982790 RVA/Pig-wt/CHE/S20-0073/2020/G5G9P13	78.7879	89.9296		98.4	99.1	98.5	98.2	98.8	97	97.6	98.1	97.1	97.1	97.7	97.7	96.9	97.2	96.7	96.5	96.8	96.8	97	96.9	96.9	97	96.8	97	97	97.4	97.8	85.981
4	KC610700 RVA/Pig-wt/ITA/7RE/2009/G9P23	78.8491	89.9908	92.7762		98.8	98.3	98	98.3	97	97.2	98.1	97.4	97.4	97.7	97.7	97.2	97.5	97	96.5	96.7	96.9	97.1	97	97	97.2	97.2	97.2	97	97.6	98	86.7156
5	KR052746 RVA/Pig-tc/USA/LS00007 Gottfried/1975/G4P6	78.7879	91.0009	93.0211	93.6945		98.8	98.8	99	97.2	97.7	98.3	97.7	97.7	98.3	98.3	97.6	97.8	97.4	96.9	97.2	97.4	97.6	97.5	97.5	97.7	97.5	97.7	97.5	97.8	98.5	86.6238
6	KM820701 RVA/Pig-tc/BEL/RV277/1977/G1P7	79.0021	91.2152	94.6128	95.7453	95.929		97.9	98.3	96.6	97	97.7	96.9	96.9	97.5	97.5	96.7	97	96.5	96	96.4	96.6	96.8	96.7	96.7	96.7	96.5	96.7	96.5	97.1	97.6	87.1442
7	RVA/Pig-wt/HRV/S243-VS/2019/G4P6	79.3388	90.3581	93.1129	92.9905	93.4803	94.2761		98.1	96.7	97	97.8	97.8	97.7	98.1	98.1	97.5	97.7	97.5	96.6	96.9	97.2	97.4	97.3	97.3	97.3	97.3	97.3	97.4	97.3	97.9	86.9299
8	RVA/Human-wt/HRV/D572-ZG/2021/G4P6	78.8491	90.756	94.7964	93.9394	94.3679	95.6229	95.5923		96.8	97.4	97.9	97	97	97.6	97.6	96.8	97.1	96.6	96.2	96.6	96.6	96.8	96.7	96.7	96.9	96.7	96.9	96.9	97.3	97.7	86.8075
9	LC433807 RVA/Human-wt/NPL/TK2620/2008/G11P25	78.8797	85.3076	85.6137	85.5831	85.3688	85.7361	86.0116	85.4607		97.6	98.3	96.5	96.5	97	97	96.6	96.7	96.3	95.8	96.2	96.6	96.6	96.9	96.9	96.8	96.6	96.5	96.7	96.8	97	87.6033
10	JF796701 RVA/Pig-wt/KOR/PRG9235/2006/G9P23	78.8491	85.828	86.2565	85.8892	85.7361	86.2871	86.1035	85.7055	93.4496		98.5	96.4	96.5	97	97	96.7	96.7	96.4	96.1	96.2	96.5	96.5	96.8	96.6	96.8	96.6	96.6	96.6	97	97.3	87.083
11	RVA/Human-wt/HRV/D329-OB/2019/G4P6	78.9715	85.7361	86.4096	85.9198	85.8586	86.3789	86.5014	85.9504	94.1843	94.2149		97.4	97.3	98	98	97.6	97.5	97.2	96.5	96.8	97.1	97.3	97.2	97.2	97.2	97.1	97	97.2	97.4	98	87.3278
12	OL989009 RVA/Porcine/N-IRL/R2WTA79/2014/G5P13	78.8797	85.9198	86.6544	86.1341	86.1341	86.2871	86.2871	86.0728	86.8075	86.9605	86.7769		98	98	98	97.7	97.7	97.5	96.9	97	96.7	96.9	96.8	96.8	97	96.8	96.8	96.8	97	97.5	88.0624
13	KC610689 RVA/Pig-wt/ITA/3BS/2009/G9P23	78.5736	85.7974	86.5932	86.7156	86.4096	86.9605	86.2871	86.1341	86.3177	86.4402	86.8075	92.1641		98.5	98.5	98.7	98.8	98.5	96.9	97.2	97.3	97.3	97.4	97.4	97.6	97.4	97.4	97.4	97.3	97.7	88.0931
14	RVA/Pig-wt/HRV/S338-Z/2020/G4P6	78.7879	86.0116	86.9605	86.4402	86.2259	86.7463	86.532	86.3789	86.7463	87.236	87.6033	93.0517	93.817		100	98.6	98.5	98.3	97.2	97.5	97.7	97.8	97.7	97.7	98.1	97.9	97.7	97.7	97.7	98.3	88.6746
15	RVA/Pig-wt/HRV/S344-Z/2020/G4P6	78.7879	86.0116	86.9605	86.4402	86.2259	86.7463	86.532	86.3789	86.7463	87.236	87.6033	93.0517	93.817	100		98.6	98.5	98.3	97.2	97.5	97.7	97.8	97.7	97.7	98.1	97.9	97.7	97.7	97.7	98.3	88.6746
16	KM820699 RVA/Pig-wt/BEL/12R046/2012/G9P23	78.4512	86.0422	86.532	86.3789	86.0422	86.2259	86.5014	85.9504	86.5626	86.9299	86.7463	92.0722	92.3171	93.3884	93.3884		98.8	98.8	96.7	97	97.3	97.3	97.4	97.4	97.6	97.4	97.4	97.4	97.3	97.7	88.0624
17	OM982789 RVA/Pig-wt/CHE/S20-0073/2020/G5G9P13	78.7879	86.0422	86.7156	86.4402	86.1647	86.5014	86.3789	86.0116	87.1442	87.1136	87.2666	92.562	93.2354	94.0924	94.0924	94.3679		98.7	96.9	97.2	97.6	97.6	97.7	97.7	97.8	97.7	97.8	97.7	97.6	98	88.4604
18	KF835895 RVA/Human-wt/HUN/BP1792/2004/G4P6	78.5736	85.9198	86.7156	86.0422	85.7974	86.1647	86.4096	86.0422	86.9299	87.1442	87.787	92.4395	93.1742	94.3373	94.3373	94.2761	94.6434		96.5	96.8	97.1	97.1	97.2	97.2	97.4	97.4	97.2	97.2	97.1	97.6	88.1543
19	MH308715 RVA/Pig-wt/USA/OK.5.68a/2008/GXPX	77.992	85.981	85.2158	85.3994	85.5831	85.5831	85.7055	85.7361	85.9198	86.5626	85.6749	87.2972	86.9299	88.0318	88.0318	86.9605	87.5115	87.2054		99.1	96.6	96.8	96.7	96.7	96.8	96.6	96.7	96.7	96.7	97.4	88.7052
20	MH267270 RVA/Pig-wt/USA/MN9.65b/2008/GXPX	78.1145	86.0422	85.1546	85.277	85.5219	85.6137	85.4913	85.6749	85.8586	86.1953	85.5219	87.1748	86.9605	87.5115	87.5115	86.532	87.1136	87.1442	96.9697		97	97.2	97.1	97.1	97.1	96.9	97.1	97.1	97	97.7	88.4298
21	KT988254 RVA/Human-wt/ITA/PR599/2013/G3P8	78.6348	86.3483	86.2871	86.0116	86.4096	86.4402	86.5932	86.1341	87.4503	87.6951	87.0217	87.94	87.9094	88.2461	88.2461	88.0931	87.8788	88.0318	87.083	86.685		99.8	99.4	99.4	98.4	98.4	98.6	98.6	97	97.5	88.0931
22	LC172952 RVA/Human/JPN/OT037/2013/G9P8	78.7573	86.5626	86.3177	86.2259	86.6544	86.6544	86.8075	86.3483	87.5115	87.6951	87.0217	88.1237	88.0624	88.3379	88.3379	88.0931	87.9094	88.0624	87.2972	86.9299	99.5409		99.4	99.4	98.4	98.4	98.6	98.6	97	97.7	88.1237
23	KT921025 RVA/Human-wt/USA/CNMC9/2011/G1P8	78.6348	86.4096	86.3177	86.1035	86.4096	86.5932	86.7463	86.1647	87.389	87.787	87.1442	88.0012	88.2461	88.3991	88.3991	88.1543	87.8482	88.2461	87.083	86.7463	98.8062	98.8981		99.8	98.3	98.3	98.5	98.5	97.3	97.7	88.1849
24	KF371884 RVA/Human-wt/CHN/E3239/2012/G3P8	78.6348	86.532	86.2871	85.9504	86.3789	86.5014	86.7156	86.0728	87.389	87.7564	87.1442	87.9094	88.2155	88.3685	88.3685	88.0624	87.8788	88.0931	87.0523	86.8381	98.5002	98.592	99.449		98.3	98.3	98.5	98.5	97.3	97.7	88.1849
25	FJ747613 RVA/Human-wt/GER/GER126-08/2008/G3G12P8	78.7267	86.532	86.7156	86.1647	86.8075	86.7156	87.083	86.4402	87.8176	87.787	87.5421	87.6951	87.787	88.2155	88.2155	88.4298	88.1543	88.1237	87.3584	86.9605	94.2761	94.2761	94.0618	94.0006		99.4	99	99	97.3	97.7	88.5828
26	KJ751948 RVA/Human-wt/ZAF/MRC-DPRU1893/2009/G8P6	78.5124	86.4402	86.685	86.3177	86.7156	86.5014	86.9299	86.3483	87.6645	87.7257	87.5727	87.6339	87.9094	88.2767	88.2767	88.5522	88.0318	88.3685	87.1748	86.7463	94.3373	94.3373	94.123	94.0006	98.7144		99	99	97.1	97.6	88.644
27	EF583049 RVA/Human-tc/USA/WI61/1983/G9P1	78.0227	86.1953	86.4096	85.9198	86.6544	86.3789	86.7769	86.1035	87.5421	87.6339	87.236	88.0318	88.2155	88.5216	88.5216	88.5828	88.1849	88.1543	87.4503	87.2054	94.8271	94.8577	94.674	94.5516	96.786	96.9085		99.4	97.5	97.9	88.9195
28	KX954616 RVA/Human-lab/USA/Rotarix SSCRTV 00092/2016/G1PX	78.2981	86.2259	86.4402	85.828	86.5014	86.2871	86.6238	86.0116	87.6033	87.6951	87.2972	87.9094	88.1237	88.3379	88.3379	88.3991	88.0012	88.0318	86.9911	86.7156	94.9801	95.0107	94.7658	94.6434	97.337	97.3982	97.9798		97.1	97.6	88.1849
29	KF835896 RVA/Human-wt/HUN/BP1901/1991/G4P6	78.4818	86.4096	85.6137	86.2259	86.0116	86.5014	85.828	85.981	87.1136	87.0523	87.1442	87.6645	87.94	88.2767	88.2767	88.0012	87.9706	87.9094	88.0624	87.9706	87.5727	87.6645	87.7257	87.8482	88.2155	88.4298	88.5216	88.1543		98.6	94.1843
30	RVA/Human-wt/HRV/D230-ZG/2019/G4P6	78.2675	85.9504	85.9198	86.0422	85.7974	86.2871	86.1035	86.2871	87.4503	87.1442	87.3584	88.0931	87.6645	88.7052	88.7052	87.7257	88.4604	88.2461	88.7971	88.644	87.8176	87.9706	87.8176	87.94	88.4298	88.6746	88.7971	88.2461	94.0312		94.2761
31	KF835893 RVA/Human-wt/HUN/BP1490/1994/G4P6	78.6348	86.4402	85.981	86.7156	86.6238	87.1442	86.9299	86.8075	87.6033	87.083	87.3278	88.0624	88.0931	88.6746	88.6746	88.0624	88.4604	88.1543	88.7052	88.4298	88.0931	88.1237	88.1849	88.1849	88.5828	88.644	88.9195	88.1849	94.1843	94.2761

## Sheet: VP2
		1	2	3	4	5	6	7	8	9	10	11	12	13	14	15	16	17	18	19	20	21	22	23	24	25	26	27	28	29
1	GU565053 RVA/Vaccine/USA/RotaTeq-WI79-9/1992/G1P7		91.9	91.9	91.3	91.5	91.5	91.6	91.6	92	91.9	91.3	91.3	91.3	91.4	91.3	91.4	91.6	91.8	91.6	91.7	91.9	91.6	91.5	91.3	91.6	91.8	91.2	91.6	79.4987
2	KC579554 RVA/Human-wt/USA/DC2314/1976/G1P8	79.162		100	97.2	98.9	99.2	98.7	99.3	98.8	99.3	98.8	97.2	97.2	98.6	97.2	98.7	97.3	99.3	98.7	98.9	99.4	99.1	98.6	98.5	99.2	99.3	98.6	98.9	93.8646
3	KC579565 RVA/Human-wt/USA/DC1476/1974/G1P8	79.162	100		97.2	98.9	99.2	98.7	99.3	98.8	99.3	98.8	97.2	97.2	98.6	97.2	98.7	97.3	99.3	98.7	98.9	99.4	99.1	98.6	98.5	99.2	99.3	98.6	98.9	93.8646
4	KF371885 RVA/Human-wt/CHN/E3239/2012/G3P8	78.6965	87.5978	87.5978		96.7	96.9	96.7	96.9	97	97.2	96.6	100	100	96.6	100	96.6	97.4	97.3	96.7	97	97.4	96.9	96.6	97.3	97.5	97.3	97.3	97.3	87.2998
5	KF835898 RVA/Human-wt/HUN/BP1125/2004/G4P6	79.162	93.1538	93.1538	87.4115		98.8	98.5	98.8	98.6	98.8	98.4	96.7	96.7	98	96.7	98.3	96.9	98.8	98.5	98.5	99.1	98.6	98.4	98.4	98.7	98.8	98.2	98.8	93.2286
6	KF835902 RVA/Human-wt/HUN/BP1547/2005/G4P6	79.0872	94.4632	94.4632	87.5233	92.4055		98.8	99.2	98.8	99.1	98.6	96.9	96.9	98.5	96.9	98.5	96.8	99.1	98.8	98.7	99.5	98.8	98.7	98.5	98.9	99.1	98.4	98.9	93.266
7	KF835903 RVA/Human-wt/HUN/BP1792/2004/G4P6	79.4987	93.8646	93.8646	87.2998	93.2286	93.266		98.6	98.4	98.6	98.3	96.7	96.7	98.2	96.7	98.7	96.8	98.6	100	98.4	99.1	99.1	99.8	98.3	98.5	98.6	98.2	98.7	100
8	KF835904 RVA/Human-wt/HUN/BP1901/1991/G4P6	79.0498	94.2013	94.2013	87.5605	94.0516	93.6775	93.5653		98.8	99.3	98.8	96.9	96.9	98.5	96.9	98.7	97	99.3	98.6	98.9	99.3	99.1	98.5	98.5	99.2	99.3	98.6	98.9	93.5653
9	KJ450843 RVA/Pig-tc/ESP/OSU-C5111/2010/G5P7	79.0872	93.4156	93.4156	87.486	92.4055	93.0041	93.902	93.0415		98.9	98.5	97	97	98.4	97	98.3	97.3	98.9	98.4	98.7	99.1	98.6	98.3	98.6	98.7	98.9	98.3	98.9	93.902
10	KR052747 RVA/Pig-tc/USA/LS00007 Gottfried/1975/G4P6	78.6756	93.4905	93.4905	87.4488	93.4156	92.8545	92.5178	94.2761	92.2933		98.9	97.2	97.2	98.6	97.2	98.7	97.1	99.4	98.6	98.9	99.3	99.1	98.5	98.6	99.2	99.4	98.6	98.9	92.5178
11	KR052758 RVA/Pig-tc/USA/LS00006 OSU/1975/G5PX	79.3116	94.1639	94.1639	87.7095	94.5006	93.2286	94.0516	94.8747	93.2286	94.4632		96.6	96.6	98.5	96.6	98.3	96.7	99.1	98.3	98.5	98.8	98.6	98.2	98.2	98.7	99.1	98.2	98.5	94.0516
12	KT921026 RVA/Human-wt/USA/CNMC9/2011/G1P8	78.7709	87.7467	87.7467	99.8138	87.5233	87.6723	87.4488	87.6723	87.5978	87.486	87.8212		100	96.6	100	96.6	97.4	97.3	96.7	97	97.4	96.9	96.6	97.3	97.5	97.3	97.3	97.3	87.4488
13	KT988255 RVA/Human-wt/ITA/PR599/2013/G3P8	78.7337	87.635	87.635	99.6648	87.4115	87.635	87.3371	87.5605	87.635	87.4488	87.7095	99.7765		96.6	100	96.6	97.4	97.3	96.7	97	97.4	96.9	96.6	97.3	97.5	97.3	97.3	97.3	87.3371
14	KX988265 RVA/Pig-wt/UGA/KYE-14-A047/2014/G3P13	78.4138	93.0041	93.0041	86.8901	92.6674	92.4804	93.1912	93.0789	92.6674	92.8919	93.7523	86.9646	87.0019		96.6	97.9	96.5	98.9	98.2	98.3	98.7	98.3	98	98.3	98.4	98.9	97.8	98.6	93.1912
15	LC173140 RVA/Human-wt/JPN/OT037/2013/G9P8	78.6965	87.5605	87.5605	99.5531	87.3371	87.5605	87.3371	87.635	87.635	87.3743	87.7095	99.6648	99.8883	87.0019		96.6	97.4	97.3	96.7	97	97.4	96.9	96.6	97.3	97.5	97.3	97.3	97.3	87.3371
16	LC600810 RVA/Human-wt/KEN/KCH148/2019/G4P6	79.0872	93.5653	93.5653	87.933	92.5926	93.0041	94.7999	93.3034	93.2286	92.7422	93.6775	88.0447	87.933	92.3681	87.933		96.9	98.7	98.7	98.4	98.7	99.6	98.6	97.9	98.6	98.7	98.3	98.4	94.7999
17	MF469221 RVA/Human-lab/USA/Rotarix SSCRTV 00092/2016/G1PX	79.3116	88.3277	88.3277	92.6629	88.2155	88.1033	88.44	88.2529	88.2529	88.5148	88.4774	92.7374	92.6629	87.3176	92.6629	89.0759		97.1	96.8	97.3	97.3	97.3	96.7	97.2	96.9	97.1	96.8	97.1	88.44
18	MF940427 RVA/Porcine-tc/KOR/K71/2006/G5P7	78.7369	94.5815	94.5815	87.8212	94.5067	93.6099	94.0209	95.4783	93.722	94.843	95.7773	87.933	87.8957	94.0957	87.8957	93.423	88.154		98.6	98.9	99.3	99.1	98.5	98.7	99.4	100	98.8	99.1	94.0209
19	MT066201 RVA/Pig-wt/CH/2020/OSU/GXPX	79.4987	93.8646	93.8646	87.2998	93.2286	93.266	100	93.5653	93.902	92.5178	94.0516	87.4488	87.3371	93.1912	87.3371	94.7999	88.44	94.0209		98.4	99.1	99.1	99.8	98.3	98.5	98.6	98.2	98.7	100
20	MT066201 RVA/Porcine/CH/OSU/2020/GXPX	79.3116	93.9768	93.9768	88.0074	93.9768	93.7523	93.6775	95.0617	93.6027	94.2761	95.4358	88.1192	88.1564	93.7523	88.1564	93.3408	88.8141	95.6652	93.6775		99.2	98.7	98.3	98.2	98.8	98.9	98.6	98.6	93.6775
21	OM982736 RVA/Pig-wt/CHE/S19-1115/2019/G4P6	78.8253	94.8373	94.8373	87.6723	92.6674	97.1942	93.3034	93.8272	93.4156	93.453	93.5653	87.8212	87.7095	92.8545	87.635	93.266	88.1033	93.9462	93.3034	93.902		99.1	98.9	98.7	99.2	99.3	98.8	99.2	93.3034
22	OM982791 RVA/Pig-wt/CHE/S20-0073/2020/G5G9P13	79.2368	93.5653	93.5653	87.8957	92.63	93.0041	95.0617	93.4156	93.3782	92.7422	93.7523	88.0074	87.8957	92.4429	87.8957	99.5885	89.1882	93.4978	95.0617	93.453	93.266		98.9	98.3	98.9	99.1	98.6	98.7	95.0617
23	OM982812 RVA/Pig-wt/CHE/S18-1093/2018/G5G9G11P6P7P13	79.4613	93.8272	93.8272	87.2626	93.1912	93.2286	99.9626	93.5279	93.8646	92.4804	94.0142	87.4115	87.2998	93.1538	87.2998	94.7624	88.4025	93.9836	99.9626	93.6401	93.266	95.0243		98.2	98.4	98.5	98	98.6	99.9626
24	RVA/Human-wt/HRV/D230-ZG/2019/G4P6	78.5608	92.9157	92.9157	88.1564	93.2513	92.692	92.692	93.736	92.7293	93.3259	94.6309	88.2682	88.1564	92.6547	88.0819	92.9903	88.2177	95.0037	92.692	94.4444	92.7666	92.9903	92.6547		98.7	98.7	98.2	99.3	92.692
25	RVA/Human-wt/HRV/D329-OB/2019/G4P6	78.8454	93.9665	93.9665	88.0819	94.3017	93.594	93.9292	95.0466	93.4823	94.5624	95.121	88.1937	88.1564	93.2216	88.1564	93.4823	88.3426	96.6853	93.9292	95.0838	93.4823	93.4823	93.892	94.8603		99.4	99.4	98.9	93.9292
26	RVA/Human-wt/HRV/D572-ZG/2020/G4P6	78.7369	94.5815	94.5815	87.8212	94.5067	93.6099	94.0209	95.4783	93.722	94.843	95.7773	87.933	87.8957	94.0957	87.8957	93.423	88.154	100	94.0209	95.6652	93.9462	93.4978	93.9836	95.0037	96.6853		98.8	99.1	94.0209
27	RVA/Pig-wt/HRV/S243-VS/2019/G4P6	78.5475	92.8119	92.8119	87.2253	92.6257	91.9926	92.1415	93.6313	91.6201	93.2216	94.1899	87.2626	87.2253	91.6946	87.2253	91.9181	87.3743	94.4507	92.1415	93.594	92.4022	91.9926	92.1043	93.2588	94.3762	94.4507		98.4	92.1415
28	RVA/Pig-wt/HRV/S338-Z/2020/G4P6	78.6996	93.0867	93.0867	87.784	93.3483	92.8625	92.8999	93.9088	92.8999	93.3857	94.6936	87.8957	87.784	92.8625	87.7095	93.012	88.0792	95.441	92.8999	94.6188	92.9746	93.0867	92.8625	99.1051	94.7486	95.441	93.1471		92.8999
29	RVA/Pig-wt/HRV/S344-Z/2020/G4P6	79.4987	93.8646	93.8646	87.2998	93.2286	93.266	100	93.5653	93.902	92.5178	94.0516	87.4488	87.3371	93.1912	87.3371	94.7999	88.44	94.0209	100	93.6775	93.3034	95.0617	99.9626	92.692	93.9292	94.0209	92.1415	92.8999

## Sheet: VP3
		1	2	3	4	5	6	7	8	9	10	11	12	13	14	15	16	17	18	19	20	21	22	23	24	25	26	27	28	29
1	KF371886 RVA/Human-wt/CHN/E3239/2012/G3P8		99.5	99.5	99.5	95.9	95.8	95.8	96.5	96	92.9	92.2	93.5	92.4	94	94	92.8	93.5	93.6	93.8	93	93.2	94	93.2	93.1	93.4	93.5	92.4	93.7	89.3541
2	KT921027 RVA/Human-wt/USA/CNMC9/2011/G1P8	98.8836		99.7	99.7	95.8	95.6	95.6	96.5	96	92.9	92.2	93.5	92.4	94	94	92.6	93.5	93.6	93.8	93	93.2	94	93.2	93.1	93.4	93.5	92.4	93.7	89.2743
3	KT988256 RVA/Human-wt/ITA/PR599/2013/G3P8	98.8038	99.7608		99.7	95.8	95.6	95.6	96.5	96	92.9	92.4	93.5	92.4	94	94	92.6	93.5	93.6	93.8	93	93.2	94	93.2	93.1	93.4	93.5	92.4	93.7	89.1148
4	LC173328 RVA/Human/JPN/OT037/2013/G9P8	98.7241	99.681	99.8405		95.8	95.6	95.6	96.5	96.1	92.9	92.2	93.5	92.4	94	94	92.6	93.5	93.6	93.8	93	93.2	94	93.2	93.1	93.4	93.5	92.5	93.7	89.1148
5	KJ919597 RVA/Human-wt/HUN/ERN5611/2012/G1P8	90.5901	90.6699	90.5901	90.5104		99.2	99.2	97.7	97.2	93.4	92.6	93.8	92.8	93.6	93.6	93.5	94.2	93.7	94.1	93.5	93.5	94.2	93.1	93.6	93.8	93.8	93.2	94.2	89.6332
6	KX265704 RVA/Human-tc/EGY/AS1002/2012/G12P6	90.5901	90.6699	90.5901	90.5104	99.0431		99.5	97.7	97.2	93.6	93	94	92.9	93.8	93.8	93.7	94.2	93.7	94.3	93.5	93.6	94.4	93.4	93.8	93.8	93.8	93.2	94.2	89.3939
7	MW280931 RVA/Human-wt/ITA/PA597/2012/G3P8	90.5901	90.6699	90.5901	90.5104	99.0431	99.2823		97.9	97.2	93.5	92.8	93.8	92.8	93.7	93.7	93.5	94.1	93.6	94.2	93.4	93.5	94.3	93.2	93.7	93.7	93.7	93.1	94.1	89.2743
8	GU565054 RVA/Vaccine/USA/RotaTeq-WI79-9/1992/G1P7P5	91.9458	91.866	91.7065	91.6268	96.3716	96.2121	96.2121		98.6	94.1	93.5	94.6	93.6	94.4	94.4	94.1	94.7	94.4	94.9	94.1	94.2	95	94.1	94.6	94.6	94.6	93.7	94.9	90.5104
9	MF469222 RVA/Human-lab/USA/Rotarix SSCRTV 00092/2016/G1PX	91.7065	91.4274	91.3477	91.2679	96.0526	95.8931	95.8931	98.2855		93.8	93.2	94.4	93.4	94.2	94.2	93.8	94.6	94.3	94.7	94	94	94.8	94	94.4	94.4	94.4	93.8	94.8	90.2711
10	MH238264 RVA/Pig-wt/ESP/F471/2017/G3P13	88.437	88.2376	88.0781	87.9984	89.0351	88.8756	88.756	89.673	89.5136		94.8	95	94.4	95.6	95.6	95	95.5	95.2	95.8	94.7	95	95.8	95.2	96	95.9	95.2	94.2	95.6	91.0287
11	KR052759 RVA/Pig-tc/USA/LS00006 OSU/1975/G5PX	88.1978	88.0781	88.0781	87.9984	88.9553	88.9952	88.756	89.5136	89.7129	90.7895		95.5	94.4	96	96	95.2	95.2	95.5	95.9	95.3	94.8	96	95.6	95.5	95.9	95.2	94.9	95.8	91.5072
12	KX362691 RVA/Human-wt/VNM/16020 7/GXPX	88.6762	88.4769	88.3971	88.3971	89.7129	89.5136	89.3939	90.2313	90.2313	90.4705	90.2313		95.8	96.4	96.4	95.8	96.6	96.8	96.6	95.9	96.1	97.2	96.4	96.8	96.8	96.5	95.8	97.2	91.9458
13	LC600811 RVA/Human-wt/KEN/KCH148/2019/G4P6	87.6794	87.8788	87.799	87.799	87.6396	87.5199	87.201	88.2376	88.3174	88.9155	89.3939	89.2743		95.6	95.6	96.1	96.2	96	96	95.4	95.3	96.1	95.5	96.4	96.8	95.8	95.5	96.5	91.9458
14	RVA/Pig-wt/HRV/S338-Z/2020/G4P6	88.5965	88.437	88.3573	88.3573	89.075	89.075	88.9952	89.5933	89.5933	89.4737	90.7496	90.0319	90.4705		100	96.4	96.5	96.8	96.8	96	96.6	97.3	96.5	97	97.1	97.1	96.1	97.4	92.504
15	RVA/Pig-wt/HRV/S344-Z/2020/G4P6	88.6364	88.4769	88.3971	88.3971	89.1148	89.1148	89.0351	89.6332	89.6332	89.5136	90.7895	90.0718	90.5104	99.9601		96.4	96.5	96.8	96.8	96	96.6	97.3	96.5	97	97.1	97.1	96.1	97.4	92.4641
16	KC610680 RVA/Pig-wt/ITA/2CR/2009/G9P23	88.2376	88.118	87.9585	87.9585	89.075	88.9155	88.9553	89.3939	89.5534	90.2711	90.5104	90.3509	90.6699	92.1053	92.1451		96.2	96.2	96.6	96	96	96.8	95.9	96.7	97	96	95.6	97	92.823
17	OM982714 RVA/Pig-wt/CHE/SS3/2020/G5G9P13	87.9984	88.0383	87.8788	87.8788	89.4737	89.2743	89.2743	89.7129	89.4737	90.2711	90.5104	91.0287	90.3509	91.3477	91.3876	91.547		97.2	96.8	96	96.5	97.2	96.7	97.7	97.8	96.5	96.4	97.8	92.5439
18	OM982792 RVA/Pig-wt/CHE/S20-0073/2020/G5G9P13	89.075	88.9952	88.8357	88.8357	89.5136	89.3541	89.4338	90.0319	90.0319	90.6699	91.2281	91.2679	91.2281	92.3046	92.3445	92.2648	93.8198		97.4	96.6	97.2	97.7	96.7	97.2	97.6	96.7	96.5	97.8	93.7799
19	KM820709 RVA/Pig-wt/BEL/12R002/2012/G5P7	88.3174	87.9984	87.9187	87.9187	89.2344	89.1946	88.9155	89.3541	89.4737	89.5534	90.3907	90.2711	90.311	91.866	91.9059	92.504	91.1085	92.1451		98	97.6	98.3	96.4	97.6	97.3	97.3	96.2	97.7	92.504
20	KM820710 RVA/Pig-wt/BEL/12R005/2012/G4P7	88.5167	88.1978	88.118	88.118	89.1946	89.075	88.9553	89.2344	89.5136	89.4737	90.4705	90.63	90.5104	91.4673	91.5072	92.1451	91.1483	92.3445	96.4514		96.8	97.4	95.5	96.8	96.7	96.6	95.5	96.8	92.5439
21	JQ993323 RVA/Human-wt/BEL/BE2001/2009/G9P6	88.8756	88.7161	88.5566	88.5566	88.7959	88.7161	88.5965	89.2743	89.3142	90.1914	90.6699	90.1914	91.3477	92.5439	92.5837	92.8628	91.6667	92.6236	94.9761	94.8166		97.8	95.9	96.7	96.7	96.7	95.8	97	93.3014
22	KC610702 RVA/Pig-wt/ITA/7RE/2009/G9P23	88.5965	88.3573	88.1978	88.1978	88.7161	88.6762	88.5566	89.2344	89.1946	89.9123	90.3509	90.5502	91.0686	92.1053	92.1451	92.7831	91.2679	92.2249	94.9362	94.7368	96.4115		97.1	97.7	97.8	97.4	96.8	98.2	93.3413
23	RVA/Human-wt/HRV/D329-OB/2019/G4P6	88.7959	88.9155	88.756	88.6762	88.756	88.7959	88.5965	89.3939	89.075	89.9123	90.4306	91.3078	90.4306	91.3078	91.3477	91.866	91.4274	92.1053	90.9888	91.0287	91.866	91.8262		97.4	97.6	96.2	95.6	97	93.3014
24	RVA/Human-wt/HRV/D230-ZG/2019/G4P6	88.437	88.437	88.2775	88.2376	89.4338	89.4338	89.3142	90.0718	90.0718	90.9091	91.3078	91.1882	90.5901	92.2648	92.3046	92.3844	92.2249	92.7831	91.866	92.1053	92.4242	92.3445	93.5407		98.4	97.3	96.5	98	93.3014
25	RVA/Human-wt/HRV/D572-ZG/2021/G4P6	88.4769	88.3573	88.1978	88.118	88.9155	88.8357	88.6364	89.3142	89.1547	90.6699	90.7097	90.63	90.7895	91.5072	91.547	92.0255	91.8262	92.3046	92.0654	92.0255	92.4641	92.504	94.1786	94.2982		97.2	96.6	98.4	93.2217
26	RVA/Pig-wt/HRV/S243-VS/2019/G4P6	88.5167	88.756	88.6762	88.6762	89.0351	89.075	88.9155	89.8325	89.4737	89.9123	90.63	90.9888	91.3876	91.5869	91.6268	91.866	91.5869	92.6635	91.9059	92.0654	92.7033	92.1451	92.2648	92.823	92.4641		96.5	97.6	94.1388
27	KF835908 RVA/Human-wt/HUN/BP1231/2002/G4P6	87.7592	87.6794	87.5199	87.5199	88.5566	88.5965	88.437	88.8756	88.5566	89.7927	90.5901	90.1914	90.949	91.547	91.5869	91.4274	91.2679	92.4641	91.866	91.6667	92.2648	92.2648	92.0654	92.0654	92.185	92.823		97.3	94.8166
28	KF835911 RVA/Human-wt/HUN/BP1792/2004/G4P6	89.1148	88.9553	88.7959	88.7959	89.3142	89.1946	89.075	89.9522	89.8724	90.5901	91.1882	91.5869	91.9856	92.7033	92.7432	93.3413	92.7033	93.5008	93.1419	93.0622	93.4211	93.7002	93.1021	93.7799	94.0191	94.0191	93.2616		94.9761
29	KF835909 RVA/Human-wt/HUN/BP1490/1994/G4P6	89.3541	89.2743	89.1148	89.1148	89.6332	89.3939	89.2743	90.5104	90.2711	91.0287	91.5072	91.9458	91.9458	92.504	92.4641	92.823	92.5439	93.7799	92.504	92.5439	93.3014	93.3413	93.3014	93.3014	93.2217	94.1388	94.8166	94.9761

## Sheet: NSP1
		1	2	3	4	5	6	7	8	9	10	11	12	13	14	15	16	17	18	19	20	21	22	23	24	25	26	27
1	KF500202 RVA/Pig-wt/KOR/156-1/2006/GXPX		85.1	84.9	84.5	84.3	84.3	84.5	84.5	84.5	84.3	83.7	83.7	83.1	83.1	82.3	83.3	82.7	82.3	81.6	77.9	76.3	75.7	74.6	77.1	75.7	75.9	76.8652
2	KF371879 RVA/Human-wt/CHN/E3239/2012/G3P8	85.2841		82.9	82.9	82.7	82.7	82.9	83.1	82.7	82.9	83.1	80.2	79.8	79.8	79.8	80.6	79.2	79.6	79.2	75.3	74.4	73	73.6	75.3	74.4	75.5	76.6598
3	MN479493 RVA/Human-wt/USA/3000014466/2014/G9P8	83.8467	84.2574		98.5	98.5	98.9	98.9	98.3	98.5	98.3	84.3	81.4	80.2	80.2	81.6	82	82	81.8	81.2	75.1	73.8	73.4	75.1	74.4	74.2	75.5	77.6865
4	LC173521 RVA/Human/JPN/OT045/2013/G9P8	83.9151	84.2574	99.3155		99.7	99.1	99.1	98.5	98.7	98.7	84.7	81.8	80.6	80.6	82	82	82.5	81.8	81.2	74.8	74.4	73.2	74.8	74.4	74.2	76.1	77.5496
5	LC173516 RVA/Human/JPN/OT037/2013/G9P8	83.8467	84.1889	99.3155	99.9316		98.9	98.9	98.3	98.5	98.5	84.5	81.6	80.4	80.4	81.8	81.8	82.3	81.6	81	74.6	74.2	73.2	74.8	74.2	74	75.9	77.4812
6	KX778484 RVA/Human-wt/CHN/km15099/G9P8	83.5729	84.2574	99.3155	99.4524	99.384		99.5	98.9	99.1	98.9	84.5	81.6	80.4	80.4	81.8	82	82.3	81.6	81	74.8	73.8	73	74.6	74.2	74	75.9	77.6865
7	KT988257 RVA/Human-wt/ITA/PR599/2013/G3P8	83.8467	84.3943	99.4524	99.5893	99.5209	99.5893		98.9	99.1	98.9	84.7	81.8	80.6	80.6	82	82.3	82.5	81.8	81.2	75.1	74	73.2	74.8	74.4	74.2	76.1	77.755
8	JQ069435 RVA/Human-wt/CAN/RT193-07/2008/G1P8	83.9151	84.1889	98.768	98.9049	98.8364	98.9049	99.0418		99.3	98.9	84.9	82	80.8	80.8	82.3	82	82.5	82	81.4	75.9	74.6	73.2	75.1	74.2	73.8	76.5	78.0287
9	JN258925 RVA/Human-wt/Bel/BE00098/2009/G1P8	84.052	84.052	98.768	98.9049	98.8364	98.9049	99.0418	99.5893		99.1	84.9	82	80.8	80.8	82.7	82	82.5	82	81.4	75.3	74	73.2	74.8	74.4	73.8	76.7	77.9603
10	KT921020 RVA/Human-wt/USA/CNMC9/2011/G1P8	83.9151	84.2574	98.4942	98.6311	98.5626	98.6311	98.768	99.2471	99.2471		84.9	82	80.8	80.8	82.3	82.3	82.5	82	81.4	75.3	73.8	73	74.6	74.4	74	76.3	77.6865
11	RVA/Human-wt/HRV/D329-OB/2019/G4P6 A1	81.5195	82.2724	83.9836	83.9836	83.9151	84.3943	84.3943	84.3943	84.3258	84.3258		89.5	89.7	89.7	90.3	91.5	88.6	89.7	89	77.7	76.1	75.5	76.1	77.5	75.7	78.1	77.8234
12	RVA/Human-wt/HRV/D230-ZG/2019/G4P6 A1	81.7933	81.3142	82.0671	82.4093	82.3409	82.4778	82.4778	82.3409	82.3409	82.1355	86.4476		96.9	96.9	93.6	94.2	91.9	90.9	90.3	76.7	76.3	74	74.2	75.7	74.6	76.1	77.6865
13	RVA/Pig-wt/HRV/S338-Z/2020/G4P6 A1	81.5195	80.7666	80.4928	80.835	80.7666	80.9035	80.9035	80.9035	80.9035	80.835	86.5161	97.1253		100	95	95.2	91.7	91.5	90.9	77.1	76.3	74	74.2	76.1	74.4	76.1	77.755
14	RVA/Pig-wt/HRV/S344-Z/2020/G4P6 A1	81.588	80.835	80.5613	80.9035	80.835	80.9719	80.9719	80.9719	80.9719	80.9035	86.4476	97.0568	99.9316		95	95.2	91.7	91.5	90.9	77.1	76.3	74	74.2	76.1	74.4	76.1	77.6865
15	LC600815 RVA/Human-wt/KEN/KCH148/2019/G4P6	81.2457	81.5195	81.7248	81.9302	81.8617	81.9986	82.1355	81.8617	81.9986	81.7933	87.7481	93.4976	94.3874	94.319		96.2	92.5	93.2	92.5	78.1	76.5	75.5	75.5	77.1	75.3	77.1	77.9603
16	KF835939 RVA/Human-wt/HUN/BP1227/2002/G4P6	81.2457	81.1088	81.5195	81.6564	81.588	81.9302	81.9302	81.6564	81.6564	81.6564	88.2957	93.4976	94.7296	94.6612	95.1403		93.2	93.8	93.2	78.1	76.5	75.3	74.8	77.1	75.7	76.7	77.6181
17	GU189555 RVA/Human-wt/CHN/R479/2009/G4P6	81.3826	80.4928	81.3142	81.5195	81.4511	81.588	81.7248	81.7248	81.7248	81.7933	87.269	89.5962	89.87	89.8015	90.7598	91.102		93.2	92.5	79	77.5	75.9	75.9	76.7	75.9	76.7	76.7967
18	KM393173 RVA/Pig-wt/IND/HP113/2002/G6P13	81.3142	80.7666	81.3142	81.3142	81.2457	81.4511	81.588	81.8617	81.8617	81.7933	86.7214	89.0486	89.5277	89.4593	90.486	90.9651	93.3607		99.3	80.4	79.4	76.3	75.9	77.9	76.3	77.7	78.0287
19	GU199194 RVA/Pig-wt/India/RU172/G12P7/GXPX	81.0404	80.4928	81.1088	81.1088	81.0404	81.2457	81.3826	81.6564	81.6564	81.588	86.5161	88.8433	89.3224	89.2539	90.2806	90.7598	93.0869	99.7262		79.8	78.8	75.7	75.3	77.3	75.7	77.1	77.755
20	OM982763 RVA/Pig-wt/CHE/S18-1097/2018/G5G3P6P7P13P32	77.6181	77.755	77.3443	77.1389	77.0705	77.2074	77.4127	77.6865	77.4812	77.3443	76.7967	78.3025	78.0287	77.9603	77.2758	77.755	78.1656	78.2341	78.0972		91.3	81	80.6	82.5	81.6	82.7	82.0671
21	RVA/Human-wt/HRV/D572-ZG/2021/G4P6 A8	76.5027	76.776	76.2978	76.2978	76.2295	76.1612	76.3661	76.6393	76.5027	76.4344	75.5464	76.8443	76.7077	76.6393	76.2978	76.776	78.0055	78.6885	78.4836	89.4126		82.5	82.3	83.1	82.9	82.9	81.8306
22	OM982781 RVA/Pig-wt/CHE/S20-0073/2020/G5G9P13	76.9336	76.5914	76.1807	75.9754	75.9754	76.0438	76.1123	76.1123	76.1807	76.1123	75.77	77.0705	76.7967	76.7283	76.8652	76.7967	76.3176	77.0705	76.8652	80.9035	79.6448		94	92.3	92.1	88.2	87.8166
23	RVA/Pig-wt/HRV/S243-VS/2019/G4P6 A8	76.7967	76.386	77.2074	77.0021	77.0021	77.0705	77.2758	77.2758	77.2074	77.0021	76.4545	77.755	77.2758	77.2074	77.1389	76.8652	76.7967	76.7283	76.4545	80.4928	80.8743	94.2505		89.9	90.7	88.6	87.0637
24	KM820737 RVA/Pig-wt/BEL/12R002/2012/G5P7	76.5914	76.8652	76.5914	76.6598	76.5914	76.5914	76.7967	76.6598	76.7283	76.4545	76.5229	77.755	77.8234	77.755	77.755	77.755	76.9336	77.8919	77.6181	81.4511	80.806	91.9918	90.0753		91.9	89.5	88.8433
25	KC610684 RVA/Pig-wt/ITA/2CR/2009/G9P23	77.0705	77.6865	77.0705	77.0021	76.9336	77.0705	77.1389	77.0705	77.0705	76.8652	75.9754	78.0287	77.6865	77.6181	77.6181	77.6181	76.9336	77.2074	76.9336	81.2457	80.8743	91.7864	90.0068	92.6078		89.3	89.8015
26	KM820738 RVA/Pig-wt/BEL/12R005/2012/G4P7	76.3176	76.9336	77.2758	77.2758	77.2074	77.4127	77.4812	77.755	77.9603	77.5496	76.5914	76.7283	76.7967	76.7283	77.5496	76.8652	76.3176	77.2074	76.9336	80.3559	80.123	85.5578	84.5996	86.4476	87.6112		90.7598
27	MT025897 RVA/Pig-tc/USA/Gottfried/1975/G4P6	76.8652	76.6598	77.6865	77.5496	77.4812	77.6865	77.755	78.0287	77.9603	77.6865	77.8234	77.6865	77.755	77.6865	77.9603	77.6181	76.7967	78.0287	77.755	82.0671	81.8306	87.8166	87.0637	88.8433	89.8015	90.7598

## Sheet: NSP2
		1	2	3	4	5	6	7	8	9	10	11	12	13	14	15	16	17	18	19	20	21	22	23	24	25	26	27	28
1	RVA/Human-wt/HRV/D572-ZG/2020/G4P6		92.7	92.7	91.5	93	93.3	97.2	97.2	97.2	92.7	92.7	91.2	93.3	91.8	91.5	88.7	91.8	90.9	92.1	93.3	93	92.7	92.4	91.8	88.7	89.6	93	87.4749
2	RVA/Pig-wt/HRV/S344-Z/2020/G4P6	86.7735		100	95.7	98.4	98.7	92.4	93	93.3	97.2	97.2	96.3	98.7	97.5	96	92.4	96.3	95.4	96.6	98.7	97.8	98.4	98.1	96.9	93.3	94.5	97.5	91.5832
3	RVA/Pig-wt/HRV/S338-Z/2020/G4P6	86.7735	100		95.7	98.4	98.7	92.4	93	93.3	97.2	97.2	96.3	98.7	97.5	96	92.4	96.3	95.4	96.6	98.7	97.8	98.4	98.1	96.9	93.3	94.5	97.5	91.5832
4	RVA/Pig-wt/HRV/S243-VS/2019/G4P6	86.5731	87.8758	87.8758		95.7	96	91.5	91.5	92.4	96	96	93.9	96.3	94.5	93	90	93.3	92.4	93.6	96.3	95.7	95.4	95.1	93.9	91.2	92.1	94.5	88.2766
5	RVA/Human-wt/HRV/D329-OB/2019/G4P6	86.8737	96.8938	96.8938	88.3768		99	92.7	92.7	93	97.5	97.5	96.6	98.7	96.9	95.7	92.4	96	95.1	96.3	98.7	98.1	97.8	97.5	96.3	93.9	94.2	97.2	91.3828
6	RVA/Human-wt/HRV/D230-ZG/2019/G4P6	86.8737	96.994	96.994	88.2766	97.6954		93	93	93.3	97.8	97.8	96.3	99	97.2	96	92.4	96.3	95.4	96.6	99	98.4	98.1	97.8	96.6	93.9	94.2	97.5	91.6834
7	MT874990 RVA/Pig-wt/CHN/ NJ2012/2012/G9P7	93.7876	87.2745	87.2745	87.0741	87.2745	87.4749		97.8	97.5	92.1	92.1	92.1	93	91.5	90.9	88.4	91.2	90.3	91.5	93	93	92.4	92.1	90.9	88.7	89.6	92.4	88.0762
8	JF796697 RVA/Pig-wt/KOR/PRG9235/G9P23	93.5872	87.8758	87.8758	86.4729	87.1743	86.9739	93.6874		98.4	92.1	92.1	92.4	93	92.4	92.1	89.3	92.4	91.5	92.7	93	93	93	92.7	92.4	88.7	90.3	93.3	88.3768
9	KC155672 RVA/Human-wt/RUS/Nov05-394/2005/G4P6	93.0862	88.2766	88.2766	86.9739	87.976	87.976	93.487	93.3868		92.7	92.7	92.7	93.3	93.3	91.8	89	92.1	91.2	92.4	93.3	92.7	93.9	93.6	92.7	89	91.2	93	88.6774
10	GU199489 RVA/Pig-tc/USA/Gottfried/1975/G4P6	87.8758	90.2806	90.2806	92.7856	89.98	90.1804	87.8758	87.2745	88.5772		99.3	95.7	97.8	95.7	96	92.4	96.3	95.4	96.6	97.8	96.9	96.6	96.3	95.1	92.4	92.7	96.6	90.1804
11	EU169872 RVA/Pig-tc/USA/SB1A/2007/G4P7	87.8758	90.2806	90.2806	92.7856	89.98	90.1804	87.8758	87.2745	88.5772	99.7996		95.7	97.8	95.7	96	92.4	96.3	95.4	96.6	97.8	96.9	96.6	96.3	95.1	92.4	92.7	96.6	90.1804
12	HQ392333 RVA/Human-wt/BEL/BE00038/2008/G1P8	86.3727	89.0782	89.0782	90.7816	89.1784	88.7776	87.2745	86.3727	87.976	92.8858	92.8858		96.3	94.8	94.2	91.5	94.5	93.6	94.8	96.3	95.7	95.7	95.4	94.2	91.5	92.4	95.7	88.978
13	MN223997 RVA/Human-wt/RUS/Nov11-N1485/2011/G4P6	86.7735	96.3928	96.3928	88.5772	96.2926	96.7936	87.2745	87.2745	88.0762	90.3808	90.3808	89.2786		97.5	96	92.4	96.3	95.4	96.6	100	98.1	98.4	98.1	96.9	93.6	94.5	97.5	91.483
14	HQ392411 RVA/Human-wt/BEL/BE00048/2009/G1P8	85.8717	94.0882	94.0882	87.3747	93.988	94.489	86.0721	86.3727	87.3747	88.5772	88.5772	87.8758	94.5892		94.8	92.3	95.1	95.4	95.4	97.5	96.3	99	98.7	99.3	93.2	96.6	96.3	90.0802
15	MH002247 RVA/Human-wt/FRA/Dijon-H3134/2015/G1P8	86.5731	91.0822	91.0822	88.7776	90.6814	90.8818	87.0741	87.3747	86.8737	90.3808	90.3808	89.2786	90.481	89.2786		95.4	99	98.7	99.3	96	96.3	95.4	95.1	94.2	90.9	91.8	96.6	93.1864
16	KT988258 RVA/Human-wt/ITA/PR599/2013/G3P8	82.7655	86.6733	86.6733	84.6693	86.5731	86.5731	83.3667	83.7675	83.3667	85.8717	85.8717	85.1703	86.1723	87.0183	94.5892		95.1	96	95.4	92.4	93	91.8	91.5	91.7	94.6	95.5	93	88.978
17	LC17370 RVA/Human/JPN/OT037/2013/G9P8	86.8737	91.1824	91.1824	88.6774	90.7816	90.982	86.9739	87.2745	86.9739	90.2806	90.2806	89.5792	90.5812	89.3788	98.8978	94.489		98.4	99.6	96.3	96	95.7	95.4	94.5	91.2	92.1	96.9	93.2866
18	KT921021 RVA/Human-wt/USA/CNMC9/2011/G1P8	85.2705	89.5792	89.5792	87.3747	89.3788	89.5792	85.7715	85.8717	85.6713	88.978	88.978	87.8758	89.1784	90.0709	97.8958	95.846	97.7956		98.7	95.4	95.7	94.8	94.5	94.8	91.4	92.3	96	91.8838
19	KF371880 RVA/Human-wt/CHN/E3239/2012/G3P8	86.9739	91.483	91.483	88.978	91.0822	91.2826	87.2745	87.5752	87.2745	90.5812	90.5812	89.6794	90.8818	89.6794	99.1984	94.7896	99.6994	98.0962		96.6	96.3	96	95.7	94.8	91.5	92.4	97.2	93.5872
20	MN223997 RVA/Hu-wt/RUS/Nov11-N1485/2011/G4P6	86.7735	96.3928	96.3928	88.5772	96.2926	96.7936	87.2745	87.2745	88.0762	90.3808	90.3808	89.2786	100	94.5892	90.481	86.1723	90.5812	89.1784	90.8818		98.1	98.4	98.1	96.9	93.6	94.5	97.5	91.483
21	KC822940 RVA/Human-wt/RUS/Nov12-N5289/2012/G4P6	86.9739	95.992	95.992	88.477	96.8938	96.7936	87.7756	87.6754	88.477	90.6814	90.6814	89.479	95.992	94.0882	90.5812	86.5731	90.481	89.2786	90.7816	95.992		97.2	96.9	95.7	93.3	93.6	97.2	91.8838
22	MG571802 RVA/Human-wt/VEN/VME8A/2015/G1P8	87.0741	95.2906	95.2906	88.5772	95.1904	95.6914	87.2745	87.5752	88.477	89.7796	89.7796	89.0782	95.7916	98.7976	90.481	85.9719	90.5812	89.1784	90.8818	95.7916	95.2906		99.6	98.4	92.7	96	96.9	91.2826
23	KY616898 RVA/Human-wt/JPN/JP11786/2013/G1P8	86.6733	94.8898	94.8898	88.1764	94.7896	95.2906	86.8737	87.1743	88.0762	89.3788	89.3788	88.6774	95.3908	99.1952	90.0802	86.3179	90.1804	89.5372	90.481	95.3908	94.8898	99.5992		98.1	92.4	95.7	96.6	90.8818
24	KC579505 RVA/Human-wt/USA/DC3669/1989/G1P8	85.7715	94.1884	94.1884	87.0741	93.6874	94.1884	85.7715	86.2725	87.0741	88.477	88.477	87.7756	94.0882	99.4929	89.1784	86.714	89.0782	89.767	89.3788	94.0882	93.7876	98.2966	98.6922		92.6	96	95.7	89.7796
25	KF835946 RVA/Human-wt/HUN/BP1125/2004/G4P6	81.9639	91.6834	91.6834	83.4669	91.3828	91.2826	82.9659	82.8657	83.8677	85.7715	85.7715	83.9679	90.3808	90.3651	85.5711	89.3082	85.4709	86.1196	85.7715	90.3808	90.982	89.2786	89.6378	90.2637		96.5	92.7	86.8737
26	JQ926541 RVA/Hu-wt/BRA/se15901-08/2008/G1P8	83.2665	90.982	90.982	84.5691	90.982	91.2826	83.5671	83.9679	84.9699	85.3707	85.3707	85.0701	91.3828	96.7546	86.1723	89.9371	86.2725	86.9301	86.5731	91.3828	90.982	95.5912	95.9759	96.2475	93.3962		93.6	87.1743
27	KJ450850 RVA/Pig-tc/ESP/OSU-C5111/2010/G5P	87.4749	91.5832	91.5832	88.2766	91.3828	91.6834	88.0762	88.3768	88.6774	90.1804	90.1804	88.978	91.483	90.0802	93.1864	88.978	93.2866	91.8838	93.5872	91.483	91.8838	91.2826	90.8818	89.7796	86.8737	87.1743		99.8998
28	MT06620 RVA/Porcine/CH/2020/OSU/GXPX	87.4749	91.5832	91.5832	88.2766	91.3828	91.6834	88.0762	88.3768	88.6774	90.1804	90.1804	88.978	91.483	90.0802	93.1864	88.978	93.2866	91.8838	93.5872	91.483	91.8838	91.2826	90.8818	89.7796	86.8737	87.1743	99.8998

## Sheet: NSP3
		1	2	3	4	5	6	7	8	9	10	11	12	13	14	15	16	17	18	19	20	21	22	23	24	25	26	27
1	LC173892 RVA/Human/JPN/OT037/2013/G9P8		98.3	97.4	97	93.2	88.3	91.6	88.3	88	88	90.9	88.7	89.6	90.3	90.3	90	90.3	90	89.6	88.7	89.3	92.2	92.5	93.8	92.9	93.8	88.1029
2	KJ919063 RVA/Human-wt/HUN/ERN5544/2012/G9P8	95.4984		97.4	97	93.5	89.6	91.9	89	89	89	91.2	89.6	90.6	91.2	91.2	90.9	91.2	90.9	90.6	89.6	90.3	92.5	93.5	94.1	93.2	94.1	88.6388
3	KT921022 RVA/Human-wt/USA/CNMC9/2011/G1P8	93.9979	96.1415		99.6	92.2	87.7	91.6	87.7	87	87	89.6	87.7	88.7	89.3	89.3	89	89.3	89	88.7	88	88.3	90.9	91.6	92.5	91.6	92.5	87.7814
4	KF371881 RVA/Human-wt/CHN/E3239/2012/G3P8	93.6763	95.8199	99.4641		91.9	87.4	91.2	87.4	86.7	86.7	89.3	87.4	88.3	89	89	88.7	89	88.7	88.3	87.7	88	90.6	91.2	92.2	91.2	92.2	87.2454
5	RVA/Pig-wt/S243-VS/2019/G4P6 T1	86.9239	87.4598	86.9239	86.6024		89	93.2	88.7	88.7	88.7	91.9	89.6	90.3	90.9	90.9	90.9	91.2	90.6	90.3	89	90	95.4	94.1	96.1	95.4	94.8	89.3891
6	MH238124 RVA/Pig-wt/ESP/F37/2017/G3P7	83.9228	85.1018	84.3516	84.03	83.1726		91.6	91.6	91.9	91.9	91.6	91.2	91.9	92.9	92.9	92.2	92.5	92.2	92.2	91.2	92.5	89.6	89.6	89.3	89.6	89	85.4234
7	RVA/Pig-wt/S243-VS/2019/G4P6 T7	83.1726	83.6013	83.6013	83.2797	87.2454	88.9603		93.5	93.5	93.5	95.8	94.8	94.8	96.1	95.8	96.1	96.4	94.5	95.8	93.8	95.4	93.2	93.8	92.5	92.5	92.2	85.8521
8	KF835958 RVA/Human-wt/HUN/BP1547/2005/G4P6	81.9936	82.7438	81.9936	81.672	81.672	90.7824	89.7106		99	99	94.8	95.1	95.8	96.1	96.7	95.8	95.4	96.1	96.7	94.8	97	89	91.6	89.6	89.6	89.3	84.2444
9	RVA/Pig-wt/S344-Z/2020/G4P6 T7	82.2079	83.1726	82.1008	81.7792	82.1008	90.8896	90.3537	98.0707		100	94.8	95.4	96.1	96.4	97	96.1	95.8	96.4	97	95.1	97.4	89	91.9	89.6	89.6	89	84.6731
10	RVA/Pig-wt/S338-Z/2020/G4P6 T7	82.2079	83.1726	82.1008	81.7792	82.1008	90.8896	90.3537	98.0707	100		94.8	95.4	96.1	96.4	97	96.1	95.8	96.4	97	95.1	97.4	89	91.9	89.6	89.6	89	84.6731
11	RVA/Human-wt/D329-OB/2019/G4P6 T7	84.8875	85.209	84.03	83.7085	85.4234	88.9603	90.7824	89.6034	90.2465	90.2465		95.1	95.4	96.4	96.1	97	97.4	95.4	96.1	93.8	95.8	93.2	94.5	93.8	93.2	92.2	91.3183
12	KM820678 RVA/Pig-wt/BEL/12R041/2012/G9P13	82.6367	83.9228	82.851	82.7438	83.8156	90.8896	91.6399	92.926	93.6763	93.6763	90.6752		95.4	97.4	97	97.4	97	96.4	97.7	95.4	97.4	90.3	92.2	89.6	89.6	89.3	84.3516
13	OM982732 RVA/Pig-wt/CHE/S19-1115/2019/G4P6	82.9582	84.2444	82.9582	82.6367	82.9582	91.104	90.8896	92.4973	92.7117	92.7117	90.8896	94.2122		96.4	97.7	96.7	96.4	97.4	97	94.8	97.4	91.2	93.2	91.2	90.6	90.6	84.3516
14	KF723307 RVA/Pig-wt/ITA/492BS/2010/G5P23	84.6731	85.5305	84.4587	84.1372	84.2444	90.5681	91.6399	92.926	93.3548	93.3548	91.7471	94.105	93.1404		98.7	98	98.3	97.4	98.3	96.1	98.3	91.6	92.9	91.6	91.6	90.3	86.2808
15	KJ753137 RVA/Pig-wt/ZAF/MRC-DPRU3825/2008/G5PX	83.6013	84.1372	83.0654	82.7438	84.03	90.9968	90.9968	91.9614	92.3901	92.3901	91.104	94.3194	93.6763	93.7835		97.7	98	98.7	98.7	96.4	99	91.6	93.2	91.6	91.6	90.6	85.3162
16	RVA/Human-wt/D230-ZG/2019/G4P6 T7	82.7438	83.4941	82.6367	82.3151	83.6013	90.7824	93.2476	92.4973	92.926	92.926	94.5338	93.9979	94.8553	95.1768	93.462		99	97.7	98.3	96.1	98	91.6	94.1	91.6	90.9	91.2	85.8521
17	RVA/Human-wt/D572-ZG/2020/G4P6 T7	82.6367	83.6013	82.4223	82.1008	83.4941	90.5681	93.0332	91.6399	92.0686	92.0686	93.7835	93.3548	94.5338	94.5338	93.0332	98.7138		97.4	98	95.8	97.7	91.9	93.8	91.9	91.2	90.9	85.1018
18	KF723304 RVA/Pig-wt/ITA/9BS/2009/G4P6	83.0654	83.7085	82.851	82.5295	83.0654	91.4255	90.7824	93.462	93.2476	93.2476	91.6399	94.105	94.8553	94.7481	94.7481	95.3912	94.5338		98	95.8	98.3	91.2	93.2	91.6	91.6	90.9	85.5305
19	KJ482316 RVA/Pig-wt/BRA/ROTA20/2013/GXPX	83.9228	85.1018	84.2444	83.9228	84.5659	90.7824	91.5327	92.1758	92.1758	92.1758	91.8542	94.3194	93.6763	94.105	94.2122	94.105	93.462	93.9979		97	99	90.9	93.5	90.9	90.9	90.6	85.8521
20	KR632628 RVA/Human-wt/ITA/ME848/12/2012/G12P9	83.2797	84.1372	82.6367	82.3151	82.851	91.6399	90.6752	93.2476	93.8907	93.8907	91.3183	94.105	94.2122	93.5691	94.7481	93.7835	93.1404	94.7481	94.7481		96.7	89	91.6	90	89	89.3	85.6377
21	KM820680 RVA/Pig-tc/BEL/RV277/1977/G1P7	83.1726	84.7803	83.3869	83.0654	83.2797	92.1758	91.2111	93.7835	93.5691	93.5691	91.104	94.9625	95.1768	94.6409	95.1768	94.5338	93.8907	95.4984	95.4984	95.8199		90.6	92.9	90.6	90.6	90.3	85.4234
22	MK936386 RVA/Pig-wt/ESP/VT29/2018/G4P6	86.388	87.1383	86.8167	86.7095	88.6388	84.7803	85.8521	83.3869	83.8156	83.8156	86.9239	83.9228	84.7803	85.8521	84.8875	85.209	85.209	84.5659	84.6731	84.4587	85.1018		93.8	96.4	96.4	94.8	90.6752
23	RVA/Human-wt/D230-ZG/2019/G4P6 T1	84.9946	86.1736	85.6377	85.3162	86.388	86.4952	88.9603	86.8167	87.2454	87.2454	89.0675	87.2454	87.7814	88.6388	87.3526	91.104	90.6752	88.1029	89.0675	87.8885	88.3173	88.2101		96.4	95.1	94.8	90.5681
24	OM982754 RVA/Pig-wt/CHE/S18-1463/2018/G9P32	87.4598	88.746	87.9957	87.6742	89.2819	84.1372	84.8875	83.0654	83.4941	83.4941	88.1029	83.1726	83.6013	84.6731	84.1372	85.5305	85.1018	84.1372	85.1018	84.1372	84.2444	89.925	91.9614		98	96.4	92.3901
25	KF835956 RVA/Human-wt/HUN/BP1231/2002/G4P6	88.2101	88.8532	88.4244	88.1029	88.8532	84.03	85.5305	84.2444	84.2444	84.2444	87.0311	83.9228	83.2797	86.1736	84.2444	84.5659	84.1372	84.1372	84.5659	83.6013	84.2444	91.6399	88.746	91.5327		96.1	92.6045
26	KF035104 RVA/Human-wt/BRB/2012821133/2012/G4P14	88.6388	88.9603	88.1029	87.7814	88.8532	84.6731	84.5659	83.0654	83.6013	83.6013	87.1383	84.2444	83.3869	85.6377	84.03	84.9946	84.1372	84.3516	84.5659	84.03	84.6731	89.925	89.4962	91.6399	91.5327		92.8189
27	RVA/Human-wt/D329-OB/2019/G4P6 T1	88.1029	88.6388	87.7814	87.2454	89.3891	85.4234	85.8521	84.2444	84.6731	84.6731	91.3183	84.3516	84.3516	86.2808	85.3162	85.8521	85.1018	85.5305	85.8521	85.6377	85.4234	90.6752	90.5681	92.3901	92.6045	92.8189

## Sheet: NSP4
		1	2	3	4	5	6	7	8	9	10	11	12	13	14	15	16	17	18	19	20	21	22	23	24	25	26	27	28	29	30	31	32
1	RVA/Human-wt/HRV/D230-ZG/2019/G4P6		95.5	65.7	94.6	94.6	97.7	96	98.2	96	97.3	92.8	96	95.5	96.4	96.4	94.6	96	96	65.7	85.7	65.3	65.3	64.8	94.6	96	95.5	95.5	94.2	93.3	93.3	83.1	89.6952
2	RVA/Human-wt/HRV/D329-OB/2019/G4P6	92.1626		65.3	95.5	95.5	96	96.8	96.4	96.4	96	92.8	98.6	98.2	98.6	95.1	93.3	98.6	98.6	66.6	85.7	66.2	65.3	65.3	96	96.8	96.4	96.4	97.3	93.3	93.3	84	90.7112
3	RVA/Pig-wt/HRV/S243-VS/2019/G4P6	63.8607	64.4412		65.1	65.1	66.2	66	65.3	66.6	67.5	66.3	65.7	65.7	66.6	68	65.3	65.7	65.3	94.8	73.3	95.4	92.5	89.7	66.6	66	66.5	66	64	67.2	65.4	63.3	64.0058
4	RVA/Pig-wt/HRV/S338-Z/2020/G4P6	92.3077	91.582	63.7155		100	94.2	97.7	94.6	97.3	95.1	93.7	95.5	96.4	96	95.1	93.7	95.5	96	65.6	86.6	65.1	65.1	64.7	96	97.7	97.3	97.3	95.1	95	95	84.4	89.8403
5	RVA/Pig-wt/HRV/S344-Z/2020/G4P6	92.3077	91.582	63.7155	100		94.2	97.7	94.6	97.3	95.1	93.7	95.5	96.4	96	95.1	93.7	95.5	96	65.6	86.6	65.1	65.1	64.7	96	97.7	97.3	97.3	95.1	95	95	84.4	89.8403
6	RVA/Human-wt/HRV/D572-ZG/2021/G4P6	95.0653	91.2917	64.0058	92.4528	92.4528		96.4	98.6	95.5	96.8	92.8	95.5	96	96	96	94.2	95.5	95.5	67.1	86.2	66.6	65.7	65.3	95.1	96.4	96	96	94.6	93.7	93.7	84.4	89.8403
7	LC569900 RVA/Human-wt/THA/PK2015-1-0001	92.1626	91.582	63.7155	94.9202	94.9202	92.0174		96.8	98.2	96	95	96.8	97.7	96.8	96	94.2	96.8	97.3	66.9	87.1	66.5	65.6	66	96.8	100	99.5	99.5	97.3	96.4	96.4	84	89.6952
8	LC600818 RVA/Human-wt/KEN/KCH148/2019/G4P6	96.2264	92.3077	63.5704	92.7431	92.7431	96.2264	92.1626		96	97.3	92.8	96	96.4	96.4	96.4	94.6	96	96	66.2	85.7	65.7	64.8	65.3	94.6	96.8	96.4	96.4	95.1	93.3	93.3	83.1	90.1306
9	KJ412562 RVA/Human-wt/PRY/1809SR/2009/G4P6	92.8882	93.7591	65.1669	93.7591	93.7591	93.1785	93.9042	92.7431		97.7	94.2	96.8	97.3	97.7	96.8	94.6	96.8	97.3	66.2	88	65.7	65.7	65.7	97.7	98.2	97.7	97.7	96.4	95.5	95.5	84.8	91.582
10	LC208017 RVA/Human-wt/NPL/07N1760/2007/G26P19	92.0174	91.582	64.2961	91.0015	91.0015	92.598	91.7271	92.4528	93.6139		92.8	96	96	97.3	98.2	95.1	96	96	67.1	87.5	66.6	66.6	66.2	95.5	96	95.5	95.5	94.2	93.3	93.3	84.4	93.7591
11	KU048738 RVA/Human-wt/ITA/PA533/12/2012/G12P8	91.0015	89.8403	63.5704	92.8882	92.8882	91.7271	94.0493	91.2917	92.1626	91.4369		93.7	93.7	93.7	92.8	91.1	93.7	93.3	66.3	86.2	66.8	67.7	64.1	93.3	95	94.6	94.6	92.8	97.3	96.4	82.2	89.9855
12	KX363376 RVA/Pig-wt/VNM/14225/GXPX	92.8882	95.9361	64.4412	92.0174	92.0174	92.3077	91.7271	92.4528	93.9042	92.1626	90.2758		97.3	98.6	95.5	93.7	100	99.1	65.7	85.7	65.3	65.3	64.8	96.4	96.8	96.4	96.4	97.3	94.2	94.2	84	90.7112
13	KP753060 RVA/Pig-wt/ZAF/MRC-DPRU3878/2008/G5PX	92.8882	92.7431	63.7155	93.1785	93.1785	91.4369	93.3237	93.6139	92.598	91.4369	91.4369	92.1626		96.8	96	94.2	97.3	96.8	67.1	87.1	66.6	65.7	65.7	96.8	97.7	97.3	97.3	96.4	94.2	94.2	83.5	90.566
14	MG781061 RVA/Pig-wt/THA/CMP-011-09/2009/G4P6	92.598	95.791	64.5864	92.1626	92.1626	91.7271	91.1466	92.4528	93.9042	91.7271	89.4049	96.6618	92.0174		96.4	94.2	98.6	98.6	66.2	86.2	65.7	65.7	65.7	96.4	96.8	96.4	96.4	96.8	94.2	94.2	84.4	91.7271
15	KC412039 RVA/Human-wt/ARG/Arg4605/2006/G4P6	92.1626	91.582	64.1509	90.7112	90.7112	90.566	90.1306	92.1626	92.8882	95.6459	89.9855	91.2917	91.582	92.598		96	95.5	95.1	68	88.4	67.1	66.6	66.6	95.5	96	95.5	95.5	94.2	93.7	93.3	84	95.3556
16	AB924104 RVA/Pig-wt/JPN/BU8/2014/G4P6	92.0174	90.7112	63.4253	91.0015	91.0015	91.1466	90.566	92.1626	91.582	93.6139	89.9855	91.582	90.8563	91.4369	94.775		93.7	93.3	65.7	86.2	64.8	65.3	64.4	93.3	94.2	94.6	93.7	92.4	92	91.5	83.1	94.0493
17	LC095886 RVA/Human-tc/VNM/NT0001/2007/G3P6	92.8882	96.2264	64.1509	91.7271	91.7271	92.0174	91.582	92.4528	93.9042	91.8723	90.1306	98.8389	92.1626	96.6618	91.2917	91.582		99.1	65.7	85.7	65.3	65.3	64.8	96.4	96.8	96.4	96.4	97.3	94.2	94.2	84	90.4209
18	MG781040 RVA/Human-wt/THA/CMH-N016-10/2010/G4P6	92.3077	96.0813	64.4412	92.3077	92.3077	91.7271	92.598	92.1626	94.775	92.0174	89.9855	96.5167	92.8882	97.0972	91.4369	91.582	96.807		65.3	86.2	64.8	64.8	64.4	96.8	97.3	96.8	96.8	97.7	94.6	94.6	84.4	90.7112
19	OM982787 RVA/Pig-wt/CHE/S20-0073/2020/G5G9P13	62.9898	63.7155	91.4773	64.0058	64.0058	63.4253	63.5704	63.5704	63.8607	63.135	63.4253	64.0058	63.8607	63.8607	63.4253	63.2801	63.5704	64.0058		73.3	94.8	93.7	89.1	66.2	66.9	67.4	66.9	64.8	66.8	65.4	62.9	63.2801
20	KP753004 RVA/Pig-wt/ZAF/MRC-DPRU1513/2009/G5P6	86.2119	87.6633	69.9565	86.357	86.357	85.7765	86.5022	86.6473	87.373	86.357	85.3411	86.5022	86.5022	87.5181	87.0827	86.5022	86.7925	87.373	71.1176		74.2	73.3	69.7	88	87.1	87.5	86.6	85.3	88	86.2	81.3	87.0827
21	KM820684 RVA/Pig-wt/BEL/12R022/2012/G2P27	63.5704	64.5864	91.2879	63.135	63.135	62.9898	63.2801	63.2801	63.5704	62.9898	63.2801	64.1509	63.2801	64.1509	63.7155	62.8447	64.0058	63.8607	92.2348	71.4078		93.7	89.7	65.7	66.5	66.9	66.5	64.4	66.8	65	62.5	63.7155
22	OL989015 RVA/Pig-wt/Northern Ireland/R2WTA79/2014/G5P13	62.5544	63.2801	90.3409	63.4253	63.4253	62.8447	63.5704	63.4253	64.0058	64.2961	63.8607	64.1509	63.5704	64.2961	62.8447	62.6996	63.8607	63.7155	91.8561	70.8273	90.7197		88	65.7	65.6	66	65.6	64	66.8	65.9	62	62.6996
23	MK936391 RVA/Pig-wt/ESP/VT29/2018/G4P6	63.8607	64.7315	88.0682	64.2961	64.2961	62.9898	63.8607	63.5704	64.4412	63.4253	62.8447	64.8766	63.8607	64.8766	63.2801	62.2642	64.4412	64.5864	89.3939	68.5051	89.0152	88.0682		64.8	66	66.5	66	64	64.1	63.6	61.6	62.9898
24	MK283700 RVA/WildBoar-wt/CZE/P903/2015	91.582	91.7271	65.312	93.7591	93.7591	91.4369	94.1945	91.7271	93.4688	91.7271	93.4688	91.582	92.7431	91.7271	90.8563	90.4209	91.7271	92.4528	63.7155	87.0827	64.0058	63.8607	63.135		96.8	96.4	96.4	95.5	95.1	95.1	84.8	90.566
25	MG407654 RVA/Human-wt/BRA/rj24598/2015/G26P19	91.582	90.7112	64.1509	94.775	94.775	91.4369	98.2583	91.2917	93.3237	91.4369	94.3396	91.1466	92.4528	90.2758	90.1306	90.2758	90.7112	91.7271	63.7155	85.4862	62.8447	62.9898	63.2801	94.4848		99.5	99.5	97.3	96.4	96.4	84	89.6952
26	MK283698 RVA/WildBoar-wt/CZE/P828/2015	92.1626	91.582	64.0058	94.6299	94.6299	92.0174	99.4194	91.8723	93.9042	91.4369	94.0493	92.0174	93.0334	91.4369	90.1306	90.8563	91.8723	92.8882	63.5704	86.5022	63.5704	63.2801	64.1509	94.1945	98.2583		99.1	96.8	95.9	95.9	83.5	89.6952
27	KF726042 RVA/Human-wt/CHN/E931/2008/G4P6	92.4528	91.2917	64.4412	94.4848	94.4848	92.3077	97.6778	91.8723	93.9042	91.4369	94.0493	91.1466	93.3237	90.8563	90.4209	90.566	91.0015	92.3077	64.0058	85.9216	63.135	63.7155	64.2961	93.9042	97.3875	97.6778		96.8	95.9	95.9	83.5	89.6952
28	MN102374 RVA/Pig-wt/GHA/14/2016/G5PX	91.1466	91.8723	63.7155	93.6139	93.6139	91.0015	96.2264	91.1466	92.8882	90.7112	94.0493	91.4369	92.4528	91.4369	90.1306	89.9855	91.582	92.4528	63.5704	86.0668	63.2801	62.9898	62.9898	95.3556	96.2264	96.2264	95.6459		94.2	94.2	83.1	89.6952
29	KJ753104 RVA/Human-wt/SWZ/MRC-DPRU2995/2009/G1P8	91.4369	89.6952	63.5704	93.6139	93.6139	91.2917	94.4848	91.1466	92.0174	91.582	97.0972	90.4209	91.582	89.5501	90.7112	90.7112	90.2758	90.7112	64.0058	86.0668	63.5704	62.8447	62.5544	92.8882	95.0653	94.4848	94.775	93.9042		98.2	84	90.1306
30	MF469218 RVA/Human-lab/USA/Rotarix SSCRTV 00092/2016/G1PX	90.8563	89.4049	62.9898	93.0334	93.0334	91.2917	94.1945	90.8563	92.0174	91.2917	97.2424	90.4209	91.0015	89.5501	89.8403	89.8403	89.9855	90.4209	63.4253	85.0508	62.6996	62.9898	62.2642	93.3237	94.775	94.1945	94.1945	94.775	97.5327		83.5	89.2598
31	GU565094 RVA/Vaccine/USA/RotaTeq-BrB-9/1996/G4P7	81.8578	81.7126	59.5065	82.148	82.148	82.148	82.7286	81.8578	82.8737	82.148	81.1321	82.7286	82.0029	82.4383	81.1321	81.1321	82.148	83.0189	57.6197	80.4064	58.6357	59.0711	58.3454	82.0029	81.8578	82.4383	82.8737	82.0029	82.148	82.0029		80.9869
32	MT025903 RVA/Pig-tc/USA/Gottfried/1975/G4P6	89.6952	90.7112	64.0058	89.8403	89.8403	89.8403	89.6952	90.1306	91.582	93.7591	89.9855	90.7112	90.566	91.7271	95.3556	94.0493	90.4209	90.7112	63.2801	87.0827	63.7155	62.6996	62.9898	90.566	89.6952	89.6952	89.6952	89.6952	90.1306	89.2598	80.9869

[truncated: 1 more sheets: NSP5]
