# Supplementary material for: Interspecies transmission of porcine-originated G4P[6] rotavirus A between pigs and humans: a synchronized spatiotemporal approach
Source: Front Microbiol. 2023 May 22;14:1194764. doi: 10.3389/fmicb.2023.1194764 (PMC10239803; doi:10.3389/fmicb.2023.1194764)
Supplement: Supplementary Table 3 — Nucleotide and amino acid percentage identity data for VP7 and VP4 mixed genotypes. [file Table_3.XLSX]

## Sheet: VP7 
		1	2	3	4	5	6	7	8	9	10	11	12	13	14	15	16	17	18	19	20	21	22	23	24	25	26	27	28	29	30
1	FJ807791 RVA/Pig-wt/KOR/06-61-3/2006/G5PX		90.7	90.1	80	90.1	79.7	100	79.7	100	79.7	79.4	90.1	89.5	79.7	79.7	99.6	99	99.6	79.7	88.6	89.8	100	89.2	95	88.3	79.1	89.5	94.7	95	95
2	GU199497 RVA/Human-wt/NPL/KTM368/2004/G11P25	83.7		99.3	78.8	98.4	78.5	90.7	78.5	90.7	78.5	78.2	94.7	94.4	78.5	78.5	90.4	90.1	90.7	78.5	93.5	93.8	90.7	93.2	89.5	92.9	77.9	94.4	91.7	88.9	88.9
3	GU199508 RVA/Human-wt/BGD/Matlab36/2002/G11P8	83.6	99.6		78.5	97.8	78.2	90.1	78.2	90.1	78.2	77.9	94.1	93.8	78.2	78.2	89.8	89.5	90.1	78.2	92.9	93.2	90.1	92.6	88.9	92.3	77.6	93.8	91.1	88.3	88.3
4	JQ069460 RVA/Human-wt/CAN/RT005-07/2007/G1P8	75.9	74.2	73.9		78.5	99.6	80	99	80	99.3	99	80.6	78.5	99.3	99.3	79.7	79.4	80.3	99.3	79.4	78.8	80	79.1	78.5	78.2	98.7	78.8	78.5	79.1	79.1
5	KC140587 RVA/Human-wt/KOR/CAU12-2/2012/G11P25	83.5	98.6	98.3	74.4		78.2	90.1	78.2	90.1	78.2	77.9	94.1	93.8	78.2	78.2	89.8	89.8	90.1	78.2	92.9	93.2	90.1	93.2	88.9	92.9	77.6	93.8	91.4	88.3	88.3
6	KJ412899 RVA/Human-wt/PRY/1747SR/2009/G3G1P8	75.8	74.1	73.8	99.7	74.3		79.7	98.7	79.7	99	98.7	80.3	78.2	99	99	79.4	79.1	80	99	79.1	78.5	79.7	78.8	78.2	77.9	98.4	78.5	78.2	78.8	78.8
7	KJ450849 RVA/Pig-tc/ESP/OSU-C5111/2010/G5P7	99.8	83.7	83.6	75.9	83.5	75.8		79.7	100	79.7	79.4	90.1	89.5	79.7	79.7	99.6	99	99.6	79.7	88.6	89.8	100	89.2	95	88.3	79.1	89.5	94.7	95	95
8	KP752609 RVA/Human-wt/ZAF/MRC-DPRU4799/2004/G1P8	75.9	74.2	73.9	99.3	74.2	99.3	75.9		79.7	98.4	98.1	80.3	78.2	98.4	98.4	79.4	79.1	80	98.4	79.1	78.5	79.7	78.8	78.2	77.9	98.1	78.5	78.2	78.8	78.8
9	KR052761 RVA/Pig-tc/USA/LS00006 OSU/1975/G5PX	99.8	83.7	83.6	75.9	83.5	75.8	100	75.9		79.7	79.4	90.1	89.5	79.7	79.7	99.6	99	99.6	79.7	88.6	89.8	100	89.2	95	88.3	79.1	89.5	94.7	95	95
10	KT920623 RVA/Human-wt/USA/CNMC114/2011/G1P8	75.6	74	73.7	99.4	74.2	99.4	75.6	99	75.6		99.6	80.3	78.2	100	100	79.4	79.1	80	100	79.1	78.5	79.7	78.8	78.2	77.9	99.3	78.5	78.2	78.8	78.8
11	KT920689 RVA/Human-wt/USA/CNMC125/2011/G1P8	75.8	74	73.7	99.3	74.2	99.3	75.8	98.9	75.8	99.4		80	77.9	99.6	99.6	79.1	78.8	79.7	99.6	78.8	78.2	79.4	78.5	77.9	77.6	99	78.2	77.9	78.5	78.5
12	KU887646 RVA/WildBoar-wt/CZE/P218/2014/GP	82.5	87.7	87.4	74.4	87.1	74.4	82.4	74.5	82.4	74.3	74.4		96	80.3	80.3	89.8	89.8	90.1	80.3	94.1	95	90.1	95	88.9	94.7	79.7	95	91.7	88.3	88.3
13	KX363350 RVA/Pig-wt/VNM/14150 54/G11PX	82.1	87.1	86.8	73	86.8	72.9	82.2	73.1	82.2	72.8	72.9	87		78.2	78.2	89.2	89.2	89.5	78.2	94.1	94.1	89.5	94.4	88	93.8	77.6	94.1	90.1	87.7	87.7
14	LC105088 RVA/Human-wt/JPN/MU14-10/2014/G1P8	75.7	74.1	73.8	99.2	74.3	99.2	75.7	98.8	75.7	99.7	99.2	74.4	72.7		100	79.4	79.1	80	100	79.1	78.5	79.7	78.8	78.2	77.9	99.3	78.5	78.2	78.8	78.8
15	LC569523 RVA/Human-wt/JPN/To17-01/2017/G1P8	75.6	74	73.7	99.3	74.2	99.3	75.6	98.9	75.6	99.8	99.3	74.3	72.8	99.8		79.4	79.1	80	100	79.1	78.5	79.7	78.8	78.2	77.9	99.3	78.5	78.2	78.8	78.8
16	MF940446 RVA/Porcine-tc/KOR/K71/2006/G5P7	99.7	83.6	83.5	75.8	83.4	75.7	99.6	75.8	99.6	75.5	75.7	82.3	82	75.6	75.5		98.7	99.3	79.4	88.3	89.5	99.6	88.9	94.7	88	78.8	89.2	94.4	94.7	94.7
17	MF940720 RVA/Bovine-tc/KOR/KJ44/2006/G5P1	99.6	83.5	83.4	75.7	83.3	75.6	99.5	75.7	99.5	75.4	75.6	82.3	82	75.5	75.4	99.4		99	79.1	88.3	89.5	99	88.9	94.4	88	78.5	89.2	94.1	94.1	94.1
18	MF940722 RVA/Bovine-tc/KOR/KJ44/2006/G5P1	99.8	83.6	83.5	76	83.4	75.9	99.7	76	99.7	75.7	75.9	82.4	82	75.8	75.7	99.6	99.6		80	88.6	89.8	99.6	89.2	95	88.3	79.4	89.5	94.4	94.7	94.7
19	MG816522.1 RVA/Human/SC1/CHN/2014/G1PX	75.9	74.1	73.8	99.4	74.3	99.4	75.9	99	75.9	99.5	99.8	74.5	73	99.3	99.4	75.8	75.7	76		79.1	78.5	79.7	78.8	78.2	77.9	99.3	78.5	78.2	78.8	78.8
20	MN862273 RVA/Pig-wt/USA/Iowa22/2009/G11PX	81.7	86.7	86.4	73.9	86.4	73.8	81.8	73.9	81.8	73.7	73.5	87.8	90.4	73.9	73.8	81.6	81.6	81.6	73.7		94.7	88.6	94.4	87.1	92.3	78.5	94.1	90.1	87.4	87.4
21	MN862275 RVA/Pig-wt/USA/NorthCarolina29/2010/G11P6	81.6	85.2	84.9	72.9	84.7	72.8	81.7	72.9	81.7	72.7	72.8	86.8	89.9	72.6	72.7	81.5	81.5	81.5	72.9	91.1		89.8	94.7	88	93.8	77.9	94.4	91.7	87.4	87.4
22	MT066207 RVA/Pig-wt/CHE/2020/OSU/G5PX	99.8	83.7	83.6	75.9	83.5	75.8	100	75.9	100	75.6	75.8	82.4	82.2	75.7	75.6	99.6	99.5	99.7	75.9	81.8	81.7		89.2	95	88.3	79.1	89.5	94.7	95	95
23	MZ643405 RVA/Pig-wt/ESP/Orense135260.1/2020/G11P13	83.3	85.9	85.6	74	85.8	73.9	83.4	74	83.4	73.8	73.9	88.1	90.9	73.7	73.8	83.2	83.2	83.2	74	90.4	90.3	83.4		87.4	92.9	78.2	96.6	91.1	87.4	87.4
24	OM982718 RVA/Pig-wt/CHE/SS3/2020/G5G9P13	87.4	83.4	83.1	74.8	83.4	74.7	87.3	74.8	87.3	74.5	74.5	81.8	79.6	74.6	74.5	87.4	87.2	87.3	74.6	80	80.6	87.3	80.8		86.5	77.6	88	94.4	96.6	96.6
25	OM982822 RVA/Pig-wt/CHE/S18-1093/2018/G5G9G11P6P7P13	83.8	86.6	86.3	74	86.4	74	83.7	74	83.7	73.9	74	89.1	87.4	73.9	73.9	83.7	83.7	83.7	74.1	86.5	87.1	83.7	87.1	82.1		77.3	92.6	89.5	86.5	86.5
26	RVA/Human-wt/HRV/D329-OB/2019/G1G4P6P8	75.5	74.1	73.8	98.3	74.3	98.3	75.5	98.1	75.5	98.6	98.3	74.4	72.9	98.6	98.7	75.4	75.3	75.6	98.4	73.9	72.6	75.5	73.9	74.4	73.3		77.9	77.6	78.2	78.2
27	RVA/Pig-wt/HRV/S243-VS/2019/G4G5G11P6P13 G11	83.6	87.9	87.6	73.8	87.6	73.7	83.5	73.8	83.5	73.5	73.7	88.5	89.3	73.4	73.5	83.5	83.4	83.5	73.8	88.6	89.9	83.5	93.5	81.6	87	73.9		91.4	88.3	88.3
28	RVA/Pig-wt/HRV/S243-VS/2019/G4G5G11P6P13 G5	88.5	83.8	83.5	74.4	84.1	74.3	88.4	74.2	88.4	74.1	74.1	84.8	84.9	74.2	74.1	88.5	88.4	88.4	74.2	85	85.1	88.4	87.1	88.7	83.9	74.1	86.7		94.7	94.7
29	RVA/Pig-wt/HRV/S338-Z/2020/G4G5P6P13 G5	87.7	82.9	82.6	73.9	82.7	73.8	87.6	73.9	87.6	73.5	73.8	82.3	80.5	73.7	73.5	87.7	87.6	87.6	73.9	81	81.1	87.6	81.8	94.2	82.7	73.5	82	89.2		100
30	RVA/Pig-wt/HRV/S344-Z/2020/G4G5P6P13 G5	87.6	82.9	82.6	74	82.7	73.9	87.5	74	87.5	73.7	73.9	82.3	80.5	73.8	73.7	87.6	87.5	87.5	74	81	81.1	87.5	81.8	94.3	82.7	73.7	82	89.3	99.8

## Sheet: VP4
		1	2	3	4	5	6	7	8	9	10	11	12	13	14	15	16	17	18	19	20	21	22	23	24	25	26	27	28	29	30	31
1	OM982774 RVA/Pig-wt/CHE/S18-1097/2018/G5G3P6P7P13P32		90	89.4	89.7	89.1	89	89.3	86.8	18.5	18.6	18.6	18.6	18.6	18.6	18.5	18.6	18.6	18.6	88	87.6	90.6	89.5	91.1	90.4	88	97.1	88.9	87.8	18.2	88.6	86.4
2	MT784812 RVA/Pig-wt/MOZ/MZ-MPT-193/2016/G9P13	82.9		91.3	93	93.3	93.3	91.7	89.5	18.5	18.6	18.6	18.6	18.6	18.6	18.5	18.6	18.6	18.6	87.8	87.4	90.7	90.2	91.2	94	92.1	90.2	91.6	91.1	18.3	89	86.7
3	MH238287 RVA/Pig-wt/ESP/F456/2017/G5P13	82.4	87.1		91.5	90.7	91.5	91.6	88.9	17.7	17.8	17.8	17.8	17.8	17.8	17.7	17.8	17.8	17.8	87.6	87.2	92.5	92.1	92.5	92.8	90.7	90.3	90.4	91.3	17.4	88.2	85.9
4	AB573878 RVA/Pig-wt/JPN/FGP36/2009/GXP13	83.5	89	88.8		92.9	93.2	91.9	89.9	17.7	17.8	17.8	17.8	17.8	17.8	17.7	17.8	17.8	17.8	87.3	86.9	90.7	89.3	90.3	97.3	91.1	89.7	91.9	92.5	17.8	88.7	86.1
5	MF462324 RVA/Pig/China/LNCY/2016/G3P13	82.5	88.1	86.4	88.8		97.2	92.3	90	18.3	18.5	18.5	18.5	18.5	18.5	18.3	18.5	18.5	18.5	88.5	88.1	90.2	89.1	90.2	93.2	92.3	89.4	91.6	90.8	18.7	88.9	86.7
6	KX363348 RVA/Pig-wt/VNM/14150 54/2012/GXP13	82.9	88.1	86.5	88.4	95.7		92.4	90.6	18.3	18.5	18.5	18.5	18.5	18.5	18.3	18.5	18.5	18.5	88.7	88.3	90.8	89.8	90.8	93.2	92	89.3	91.6	91.3	18.7	88.9	86.8
7	MT198749 RVA/Pig-wt/CHN/SCLS-18/2019/G4P13	82.1	87.1	86.1	87.7	87	87.3		95.3	18.1	18.2	18.2	18.2	18.2	18.2	18.1	18.2	18.2	18.2	87.3	86.9	90	89.3	90.8	93.4	95.1	89.5	95.4	91	17.8	89	86.4
8	KM820718 RVA/Pig-wt/BEL/12R041/2012/G9P13	80.5	85.4	83.8	85.6	85.2	85.8	94.3		16.5	16.5	16.5	16.5	16.5	16.5	16.4	16.5	16.5	16.5	84.8	85.2	87.6	87	88.1	91.5	93	86.7	93.4	89.1	16.1	86.3	83.9
9	MH569764 RVA/Human-wt/BRA/IAL-R645 Yarah/2016/G3P8	37.8	38.3	37.7	37.6	37.7	38.2	38.1	36.3		99.6	99.6	99.7	99.7	99.7	99.6	99.6	99.7	99.7	17.9	17.6	18.3	19.2	18.7	17.8	18.7	18.6	17.8	18	93	17.7	17.2
10	LC172472 RVA/Human/JPN/NT058/2013/G1P8	37.9	38.2	37.6	37.5	37.6	38.1	38	36.3	99.5		99.7	99.8	99.8	99.8	99.7	99.7	99.8	99.8	18.1	17.7	18.5	19.4	18.9	17.9	18.9	18.7	17.9	17.9	93.1	17.8	17.3
11	KU550281 RVA/Human-wt/ESP/SS61720845/2015/G3P8	37.8	38.3	37.8	37.6	37.7	38.2	38	36.3	99.6	99.5		99.8	99.8	99.8	99.7	99.7	99.8	99.8	18.1	17.7	18.5	19.4	18.9	17.9	18.9	18.7	17.9	17.9	93	17.8	17.3
12	KP00719 RVA/Human-wt/PHI/TGO12-016/2012/G1P8	37.9	38.3	37.7	37.6	37.6	38.2	38.1	36.3	99.5	99.8	99.6		100	100	99.8	99.8	100	100	18.1	17.7	18.5	19.4	18.9	17.9	18.9	18.7	17.9	17.9	93	17.8	17.3
13	LC455768 RVA/Human-wt/THA/MS2014-0134/2014/G3P8	37.8	38.2	37.7	37.5	37.6	38.1	38	36.3	99.8	99.6	99.8	99.7		100	99.8	99.8	100	100	18.1	17.7	18.5	19.4	18.9	17.9	18.9	18.7	17.9	17.9	93	17.8	17.3
14	LC172603 RVA/Human/JPN/SP031/2013/G1P8	37.9	38.2	37.6	37.5	37.6	38.1	38	36.3	99.5	99.9	99.6	99.9	99.7		99.8	99.8	100	100	18.1	17.7	18.5	19.4	18.9	17.9	18.9	18.7	17.9	17.9	93	17.8	17.3
15	KP007182 RVA/Human-wt/PHI/TGO12-012/2012/G1P8	37.9	38.2	37.6	37.5	37.6	38.1	38	36.3	99.5	99.8	99.5	99.9	99.6	99.8		99.7	99.8	99.8	17.9	17.6	18.3	19.2	18.7	17.8	18.7	18.6	17.8	17.8	92.9	17.7	17.2
16	LC542170 RVA/Human-wt/JPN/IW16-15/2016/G3P8	37.9	38.2	37.6	37.4	37.7	38.2	38.1	36.3	99.3	99.6	99.3	99.7	99.4	99.6	99.6		99.8	99.8	18.1	17.7	18.5	19.4	18.9	17.9	18.9	18.7	17.9	17.9	92.9	17.8	17.3
17	KU870410 RVA/Human-wt/HUN/ERN8263/2015/G3P8	37.7	38.1	37.6	37.5	37.6	38	38	36.3	99.4	99.5	99.5	99.5	99.6	99.5	99.5	99.3		100	18.1	17.7	18.5	19.4	18.9	17.9	18.9	18.7	17.9	17.9	93	17.8	17.3
18	KU550280 RVA/Human-wt/ESP/SS98242319/2015/G3P8	37.7	38.2	37.6	37.4	37.6	38	38	36.3	99.5	99.6	99.6	99.6	99.7	99.6	99.6	99.3	99.9		18.1	17.7	18.5	19.4	18.9	17.9	18.9	18.7	17.9	17.9	93	17.8	17.3
19	KX363381 RVA/Pig-wt/VNM/14225 45/2012/GXP13	82.8	81.8	81.6	82	82.3	82.6	81.4	79.4	37.9	37.9	37.9	37.9	37.9	37.9	37.9	37.9	37.8	37.8		99.6	88.9	87.7	89.1	88	87	88.5	86.7	85.3	17.7	94.2	91.3
20	KX363392 RVA/Pig-wt/VNM/14225 46/2012/GXP13	82.4	81.4	81.2	81.6	81.9	82.2	81	79.8	37.5	37.5	37.6	37.5	37.5	37.5	37.5	37.6	37.4	37.4	99.6		88.5	87.5	88.7	87.6	86.7	88.1	86.3	85.1	17.3	93.8	91
21	OL989007 RVA/Pig-wt/IRE/R2WTA79/2014/G5P13	85.4	84.7	86.5	85	84.3	84.8	83.3	81.7	38.5	38.4	38.5	38.5	38.4	38.4	38.4	38.6	38.4	38.3	83.5	83.1		95.8	96.2	91.3	88.9	91.2	89.7	89.1	17.9	89.1	86.8
22	KX988278 RVA/Pig-wt/UGA/KYE-14-A048/2014/G3P13	85.1	84.7	86.2	83.6	84.2	84.5	83	81.9	38.1	38.1	38.2	38.1	38.1	38.1	38.1	38.1	38	38	82.9	82.7	92.4		95.8	90.6	88.5	90.3	89.1	88.3	18.9	88.6	86.3
23	MH238288 RVA/Pig-wt/ESP/F471/2017/G3P13	85.5	84.6	85.1	83.9	83.9	84.3	82.7	80.9	38.3	38.2	38.3	38.3	38.2	38.2	38.2	38.3	38.1	38.1	83.1	82.7	92.4	91.7		91.7	89	91.7	90	89.3	18.6	90	87.7
24	MT198755 RVA/Pig-wt/CHN/SCLZ-FB/2019/G9P13	83.1	89.4	89.3	95.2	89.6	89.2	88.7	86.6	37.5	37.5	37.6	37.5	37.5	37.5	37.5	37.5	37.5	37.4	81.8	81.4	85.2	83.9	84.1		92.5	90.6	92.6	93.4	17.6	89.7	86.9
25	MH267274 RVA/Pig-wt/USA/MN9.65b/2008/GXP13	83.1	88.3	86.2	87.9	87.4	87.4	92	90.6	37.4	37.4	37.4	37.5	37.3	37.4	37.4	37.5	37.3	37.3	81.5	81.1	84.1	83.6	82.7	88.6		88.6	93.7	90.7	18.5	87.7	85.6
26	OM982816 RVA/Pig-wt/CHE/S18-1093/2018/G5G9G11P6P7P13	95.7	83	82.7	83.6	82	82.4	81.9	80.3	37.8	37.9	37.8	37.9	37.8	37.9	37.9	38	37.7	37.7	82	81.6	85.5	84.7	85.8	83.1	82.9		89.1	88	18.3	88.6	86.4
27	KU739949 RVA/Pig-wt/TWN/3-18/2015/G9P13	82.2	86.2	84.6	86.3	86.1	86.4	92.6	91	38.2	38.2	38.2	38.1	38.2	38.2	38.1	38.2	38.1	38.2	81.6	81.2	83.6	83.2	82.9	86.9	90.4	81.7		90.4	17.7	87.8	85.5
28	RVA/Pig-wt/HRV/S243-VS/2019/G4G5G11P6P13	81.8	85.9	89	88.2	86.3	86.2	85.9	84.2	37.5	37.4	37.5	37.4	37.4	37.4	37.4	37.4	37.4	37.3	79.8	79.6	83.9	82.7	82.9	89.1	86.3	81.1	84.9		18	86.4	84.2
29	RVA/Human-wt/HRV/D329-OB/2019/G1G4P6P8 P8	37.6	38.2	37.6	37.1	37.4	38.1	37.8	36	91.2	91.1	91.2	91.1	91.1	91.1	91.1	91.1	91	91.1	37.4	37	38.5	38.3	38.7	36.9	37.3	37.6	38.2	37		17.6	17
30	RVA/Pig-wt/HRV/S338-Z/2020/G4G5P6P13 P13	83.1	82.5	82.4	82.8	82.4	82.4	82.7	80.4	37.2	37	37.1	37.1	37.1	37	37	37	36.9	37	89	88.6	84.1	83.5	83.3	83.3	82.1	82.7	82.2	80.6	36.9		96.2
31	RVA/Pig-wt/HRV/S344-Z/2020/G4G5P6P13 P13	81.4	81.2	80.9	81.4	81	81.1	80.8	78.6	37.2	37.1	37.2	37.2	37.2	37.1	37.1	37.1	37	37.1	87	86.6	82.5	82	81.8	81.8	80.8	81	80.2	79.2	36.9	97.1
