# Supplementary material for: Interspecies transmission of porcine-originated G4P[6] rotavirus A between pigs and humans: a synchronized spatiotemporal approach
Source: Front Microbiol. 2023 May 22;14:1194764. doi: 10.3389/fmicb.2023.1194764 (PMC10239803; doi:10.3389/fmicb.2023.1194764)
Supplement: Supplementary Table 4 — GenBank accession numbers of deposited sequences. [file Table_4.XLSX]

## Sheet: Sheet1
Sequence_ID		Strain
Seq1	OQ440159	RVA/Human-wt/HRV/D230-ZG/2019/G4P[6] G4-P[6]-I1-R1-C1-M1-A1-N1-T1/T7-E1-H1 G4
Seq2	OQ440160	RVA/Human-wt/HRV/D230-ZG/2019/G4P[6] G4-P[6]-I1-R1-C1-M1-A1-N1-T1/T7-E1-H1 P[6]
Seq3	OQ440161	RVA/Human-wt/HRV/D230-ZG/2019/G4P[6] G4-P[6]-I1-R1-C1-M1-A1-N1-T1/T7-E1-H1 I1
Seq4	OQ440162	RVA/Human-wt/HRV/D230-ZG/2019/G4P[6] G4-P[6]-I1-R1-C1-M1-A1-N1-T1/T7-E1-H1 R1
Seq5	OQ440163	RVA/Human-wt/HRV/D230-ZG/2019/G4P[6] G4-P[6]-I1-R1-C1-M1-A1-N1-T1/T7-E1-H1 C1
Seq6	OQ440164	RVA/Human-wt/HRV/D230-ZG/2019/G4P[6] G4-P[6]-I1-R1-C1-M1-A1-N1-T1/T7-E1-H1 M1
Seq7	OQ440165	RVA/Human-wt/HRV/D230-ZG/2019/G4P[6] G4-P[6]-I1-R1-C1-M1-A1-N1-T1/T7-E1-H1 A1
Seq8	OQ440166	RVA/Human-wt/HRV/D230-ZG/2019/G4P[6] G4-P[6]-I1-R1-C1-M1-A1-N1-T1/T7-E1-H1 N1
Seq9	OQ440167	RVA/Human-wt/HRV/D230-ZG/2019/G4P[6] G4-P[6]-I1-R1-C1-M1-A1-N1-T1/T7-E1-H1 T7
Seq10	OQ440168	RVA/Human-wt/HRV/D230-ZG/2019/G4P[6] G4-P[6]-I1-R1-C1-M1-A1-N1-T1/T7-E1-H1 E1
Seq11	OQ440169	RVA/Human-wt/HRV/D230-ZG/2019/G4P[6] G4-P[6]-I1-R1-C1-M1-A1-N1-T1/T7-E1-H1 H1
Seq12	OQ440170	RVA/Human-wt/HRV/D230-ZG/2019/G4P[6] G4-P[6]-I1-R1-C1-M1-A1-N1-T1/T7-E1-H1 T1
Seq13	OQ440171	RVA/Human-wt/HRV/D329-OB/2019/G1G4P[6]P[8] G1/G4-P[6]/P[8]-I1-R1-C1-M1-A1-N1-T1/T7-E1-H1 G4
Seq14	OQ440172	RVA/Human-wt/HRV/D329-OB/2019/G1G4P[6]P[8] G1/G4-P[6]/P[8]-I1-R1-C1-M1-A1-N1-T1/T7-E1-H1 P[6]
Seq15	OQ440173	RVA/Human-wt/HRV/D329-OB/2019/G1G4P[6]P[8] G1/G4-P[6]/P[8]-I1-R1-C1-M1-A1-N1-T1/T7-E1-H1 I1
Seq16	OQ440174	RVA/Human-wt/HRV/D329-OB/2019/G1G4P[6]P[8] G1/G4-P[6]/P[8]-I1-R1-C1-M1-A1-N1-T1/T7-E1-H1 R1
Seq17	OQ440175	RVA/Human-wt/HRV/D329-OB/2019/G1G4P[6]P[8] G1/G4-P[6]/P[8]-I1-R1-C1-M1-A1-N1-T1/T7-E1-H1 C1
Seq18	OQ440176	RVA/Human-wt/HRV/D329-OB/2019/G1G4P[6]P[8] G1/G4-P[6]/P[8]-I1-R1-C1-M1-A1-N1-T1/T7-E1-H1 M1
Seq19	OQ440177	RVA/Human-wt/HRV/D329-OB/2019/G1G4P[6]P[8] G1/G4-P[6]/P[8]-I1-R1-C1-M1-A1-N1-T1/T7-E1-H1 A1
Seq20	OQ440178	RVA/Human-wt/HRV/D329-OB/2019/G1G4P[6]P[8] G1/G4-P[6]/P[8]-I1-R1-C1-M1-A1-N1-T1/T7-E1-H1 N1
Seq21	OQ440179	RVA/Human-wt/HRV/D329-OB/2019/G1G4P[6]P[8] G1/G4-P[6]/P[8]-I1-R1-C1-M1-A1-N1-T1/T7-E1-H1 T1
Seq22	OQ440180	RVA/Human-wt/HRV/D329-OB/2019/G1G4P[6]P[8] G1/G4-P[6]/P[8]-I1-R1-C1-M1-A1-N1-T1/T7-E1-H1 E1
Seq23	OQ440181	RVA/Human-wt/HRV/D329-OB/2019/G1G4P[6]P[8] G1/G4-P[6]/P[8]-I1-R1-C1-M1-A1-N1-T1/T7-E1-H1 H1
Seq24	OQ440182	RVA/Human-wt/HRV/D329-OB/2019/G1G4P[6]P[8] G1/G4-P[6]/P[8]-I1-R1-C1-M1-A1-N1-T1/T7-E1-H1 G1
Seq25	OQ440183	RVA/Human-wt/HRV/D329-OB/2019/G1G4P[6]P[8] G1/G4-P[6]/P[8]-I1-R1-C1-M1-A1-N1-T1/T7-E1-H1 P[8]
Seq26	OQ440184	RVA/Human-wt/HRV/D329-OB/2019/G1G4P[6]P[8] G1/G4-P[6]/P[8]-I1-R1-C1-M1-A1-N1-T1/T7-E1-H1 T7
Seq27	OQ440185	RVA/Human-wt/HRV/D572-ZG/2021/G4P[6] G4-P[6]-I1-R1-C1-M1-A8-N1-T7-E1-H1 G4
Seq28	OQ440186	RVA/Human-wt/HRV/D572-ZG/2021/G4P[6] G4-P[6]-I1-R1-C1-M1-A8-N1-T7-E1-H1 P[6]
Seq29	OQ440187	RVA/Human-wt/HRV/D572-ZG/2021/G4P[6] G4-P[6]-I1-R1-C1-M1-A8-N1-T7-E1-H1 I1
Seq30	OQ440188	RVA/Human-wt/HRV/D572-ZG/2021/G4P[6] G4-P[6]-I1-R1-C1-M1-A8-N1-T7-E1-H1 R1
Seq31	OQ440189	RVA/Human-wt/HRV/D572-ZG/2021/G4P[6] G4-P[6]-I1-R1-C1-M1-A8-N1-T7-E1-H1 C1
Seq32	OQ440190	RVA/Human-wt/HRV/D572-ZG/2021/G4P[6] G4-P[6]-I1-R1-C1-M1-A8-N1-T7-E1-H1 M1
Seq33	OQ440191	RVA/Human-wt/HRV/D572-ZG/2021/G4P[6] G4-P[6]-I1-R1-C1-M1-A8-N1-T7-E1-H1 A8
Seq34	OQ440192	RVA/Human-wt/HRV/D572-ZG/2021/G4P[6] G4-P[6]-I1-R1-C1-M1-A8-N1-T7-E1-H1 N1
Seq35	OQ440193	RVA/Human-wt/HRV/D572-ZG/2021/G4P[6] G4-P[6]-I1-R1-C1-M1-A8-N1-T7-E1-H1 T7
Seq36	OQ440194	RVA/Human-wt/HRV/D572-ZG/2021/G4P[6] G4-P[6]-I1-R1-C1-M1-A8-N1-T7-E1-H1 E1
Seq37	OQ440195	RVA/Human-wt/HRV/D572-ZG/2021/G4P[6] G4-P[6]-I1-R1-C1-M1-A8-N1-T7-E1-H1 H1
Seq38	OQ440196	RVA/Pig-wt/HRV/S243-VS/2019/G4G5G11P[6]P[13] G4/G5/G11-P[6]/P[13]-I5-R1-C1-M1-A8-N1-T1/T7-E9-H1 G4
Seq39	OQ440197	RVA/Pig-wt/HRV/S243-VS/2019/G4G5G11P[6]P[13] G4/G5/G11-P[6]/P[13]-I5-R1-C1-M1-A8-N1-T1/T7-E9-H1 P[6]
Seq40	OQ440198	RVA/Pig-wt/HRV/S243-VS/2019/G4G5G11P[6]P[13] G4/G5/G11-P[6]/P[13]-I5-R1-C1-M1-A8-N1-T1/T7-E9-H1 I5
Seq41	OQ440199	RVA/Pig-wt/HRV/S243-VS/2019/G4G5G11P[6]P[13] G4/G5/G11-P[6]/P[13]-I5-R1-C1-M1-A8-N1-T1/T7-E9-H1 R1
Seq42	OQ440200	RVA/Pig-wt/HRV/S243-VS/2019/G4G5G11P[6]P[13] G4/G5/G11-P[6]/P[13]-I5-R1-C1-M1-A8-N1-T1/T7-E9-H1 C1
Seq43	OQ440201	RVA/Pig-wt/HRV/S243-VS/2019/G4G5G11P[6]P[13] G4/G5/G11-P[6]/P[13]-I5-R1-C1-M1-A8-N1-T1/T7-E9-H1 M1
Seq44	OQ440202	RVA/Pig-wt/HRV/S243-VS/2019/G4G5G11P[6]P[13] G4/G5/G11-P[6]/P[13]-I5-R1-C1-M1-A8-N1-T1/T7-E9-H1 A8
Seq45	OQ440203	RVA/Pig-wt/HRV/S243-VS/2019/G4G5G11P[6]P[13] G4/G5/G11-P[6]/P[13]-I5-R1-C1-M1-A8-N1-T1/T7-E9-H1 N1
Seq46	OQ440204	RVA/Pig-wt/HRV/S243-VS/2019/G4G5G11P[6]P[13] G4/G5/G11-P[6]/P[13]-I5-R1-C1-M1-A8-N1-T1/T7-E9-H1 T7
Seq47	OQ440205	RVA/Pig-wt/HRV/S243-VS/2019/G4G5G11P[6]P[13] G4/G5/G11-P[6]/P[13]-I5-R1-C1-M1-A8-N1-T1/T7-E9-H1 E9
Seq48	OQ440206	RVA/Pig-wt/HRV/S243-VS/2019/G4G5G11P[6]P[13] G4/G5/G11-P[6]/P[13]-I5-R1-C1-M1-A8-N1-T1/T7-E9-H1 H1
Seq49	OQ440207	RVA/Pig-wt/HRV/S243-VS/2019/G4G5G11P[6]P[13] G4/G5/G11-P[6]/P[13]-I5-R1-C1-M1-A8-N1-T1/T7-E9-H1 G5
Seq50	OQ440208	RVA/Pig-wt/HRV/S243-VS/2019/G4G5G11P[6]P[13] G4/G5/G11-P[6]/P[13]-I5-R1-C1-M1-A8-N1-T1/T7-E9-H1 G11
Seq51	OQ440209	RVA/Pig-wt/HRV/S243-VS/2019/G4G5G11P[6]P[13] G4/G5/G11-P[6]/P[13]-I5-R1-C1-M1-A8-N1-T1/T7-E9-H1 P[13]
Seq52	OQ440210	RVA/Pig-wt/HRV/S243-VS/2019/G4G5G11P[6]P[13] G4/G5/G11-P[6]/P[13]-I5-R1-C1-M1-A8-N1-T1/T7-E9-H1 T1
Seq53	OQ440211	RVA/Pig-wt/HRV/S338-Z/2020/G4G5P[6]P[13] G4/G5-P[6]/P[13]-I5-R1-C1-M1-A1-N1-T7-E1-H1 G4
Seq54	OQ440212	RVA/Pig-wt/HRV/S338-Z/2020/G4G5P[6]P[13] G4/G5-P[6]/P[13]-I5-R1-C1-M1-A1-N1-T7-E1-H1 P[6]
Seq55	OQ440213	RVA/Pig-wt/HRV/S338-Z/2020/G4G5P[6]P[13] G4/G5-P[6]/P[13]-I5-R1-C1-M1-A1-N1-T7-E1-H1 I5
Seq56	OQ440214	RVA/Pig-wt/HRV/S338-Z/2020/G4G5P[6]P[13] G4/G5-P[6]/P[13]-I5-R1-C1-M1-A1-N1-T7-E1-H1 R1
Seq57	OQ440215	RVA/Pig-wt/HRV/S338-Z/2020/G4G5P[6]P[13] G4/G5-P[6]/P[13]-I5-R1-C1-M1-A1-N1-T7-E1-H1 C1
Seq58	OQ440216	RVA/Pig-wt/HRV/S338-Z/2020/G4G5P[6]P[13] G4/G5-P[6]/P[13]-I5-R1-C1-M1-A1-N1-T7-E1-H1 M1
Seq59	OQ440217	RVA/Pig-wt/HRV/S338-Z/2020/G4G5P[6]P[13] G4/G5-P[6]/P[13]-I5-R1-C1-M1-A1-N1-T7-E1-H1 A1
Seq60	OQ440218	RVA/Pig-wt/HRV/S338-Z/2020/G4G5P[6]P[13] G4/G5-P[6]/P[13]-I5-R1-C1-M1-A1-N1-T7-E1-H1 N1
Seq61	OQ440219	RVA/Pig-wt/HRV/S338-Z/2020/G4G5P[6]P[13] G4/G5-P[6]/P[13]-I5-R1-C1-M1-A1-N1-T7-E1-H1 T7
Seq62	OQ440220	RVA/Pig-wt/HRV/S338-Z/2020/G4G5P[6]P[13] G4/G5-P[6]/P[13]-I5-R1-C1-M1-A1-N1-T7-E1-H1 E1
Seq63	OQ440221	RVA/Pig-wt/HRV/S338-Z/2020/G4G5P[6]P[13] G4/G5-P[6]/P[13]-I5-R1-C1-M1-A1-N1-T7-E1-H1 H1
Seq64	OQ440222	RVA/Pig-wt/HRV/S338-Z/2020/G4G5P[6]P[13] G4/G5-P[6]/P[13]-I5-R1-C1-M1-A1-N1-T7-E1-H1 G5
Seq65	OQ440223	RVA/Pig-wt/HRV/S338-Z/2020/G4G5P[6]P[13] G4/G5-P[6]/P[13]-I5-R1-C1-M1-A1-N1-T7-E1-H1 P[13]
Seq66	OQ440224	RVA/Pig-wt/HRV/S344-Z/2020/G4G5P[6]P[13] G4/G5-P[6]/P[13]-I5-R1-C1-M1-A1-N1-T7-E1-H1 G4
Seq67	OQ440225	RVA/Pig-wt/HRV/S344-Z/2020/G4G5P[6]P[13] G4/G5-P[6]/P[13]-I5-R1-C1-M1-A1-N1-T7-E1-H1 P[6]
Seq68	OQ440226	RVA/Pig-wt/HRV/S344-Z/2020/G4G5P[6]P[13] G4/G5-P[6]/P[13]-I5-R1-C1-M1-A1-N1-T7-E1-H1 I5
Seq69	OQ440227	RVA/Pig-wt/HRV/S344-Z/2020/G4G5P[6]P[13] G4/G5-P[6]/P[13]-I5-R1-C1-M1-A1-N1-T7-E1-H1 R1
Seq70	OQ440228	RVA/Pig-wt/HRV/S344-Z/2020/G4G5P[6]P[13] G4/G5-P[6]/P[13]-I5-R1-C1-M1-A1-N1-T7-E1-H1 C1
Seq71	OQ440229	RVA/Pig-wt/HRV/S344-Z/2020/G4G5P[6]P[13] G4/G5-P[6]/P[13]-I5-R1-C1-M1-A1-N1-T7-E1-H1 M1
Seq72	OQ440230	RVA/Pig-wt/HRV/S344-Z/2020/G4G5P[6]P[13] G4/G5-P[6]/P[13]-I5-R1-C1-M1-A1-N1-T7-E1-H1 A1
Seq73	OQ440231	RVA/Pig-wt/HRV/S344-Z/2020/G4G5P[6]P[13] G4/G5-P[6]/P[13]-I5-R1-C1-M1-A1-N1-T7-E1-H1 N1
Seq74	OQ440232	RVA/Pig-wt/HRV/S344-Z/2020/G4G5P[6]P[13] G4/G5-P[6]/P[13]-I5-R1-C1-M1-A1-N1-T7-E1-H1 T7
Seq75	OQ440233	RVA/Pig-wt/HRV/S344-Z/2020/G4G5P[6]P[13] G4/G5-P[6]/P[13]-I5-R1-C1-M1-A1-N1-T7-E1-H1 E1
Seq76	OQ440234	RVA/Pig-wt/HRV/S344-Z/2020/G4G5P[6]P[13] G4/G5-P[6]/P[13]-I5-R1-C1-M1-A1-N1-T7-E1-H1 H1
Seq77	OQ440235	RVA/Pig-wt/HRV/S344-Z/2020/G4G5P[6]P[13] G4/G5-P[6]/P[13]-I5-R1-C1-M1-A1-N1-T7-E1-H1 G5
Seq78	OQ440236	RVA/Pig-wt/HRV/S344-Z/2020/G4G5P[6]P[13] G4/G5-P[6]/P[13]-I5-R1-C1-M1-A1-N1-T7-E1-H1 P[13]
